# Supplementary material for: The genetic control of leaf and petal allometric variations in Arabidopsis thaliana
Source: BMC Plant Biol. 2020 Dec 7;20:547. doi: 10.1186/s12870-020-02758-w (PMC7720488; doi:10.1186/s12870-020-02758-w)
Supplement: Supplementary file 2 — Additional file 2: Table S1. The phenotype data for all traits used for QTL analysis. [file 12870_2020_2758_MOESM2_ESM.xlsx]

## Sheet: Leaf4
SUBJECT.NAME	Leaf4.PC1	Leaf4.PC2	Leaf4.PC3
MAGIC.1	-0.66359	-0.0843904	0.285182
MAGIC.4	0.292682	0.160635	-1.48526
MAGIC.5	0.00967176	-1.10966	-0.434476
MAGIC.6	-0.222425	-0.950506	0.568229
MAGIC.7	-0.700308	-0.484568	0.399622
MAGIC.8	1.80108	0.375449	-0.262164
MAGIC.9	0.492119	0.279153	0.270492
MAGIC.10	2.1938	-0.396242	0.661406
MAGIC.11	0.639411	0.271036	0.753331
MAGIC.12	0.383004	-0.845001	0.333948
MAGIC.13	0.348305	-0.719899	0.294074
MAGIC.14	0.709491	-0.0964998	0.295152
MAGIC.16	0.0897406	-1.56396	0.25077
MAGIC.17	2.35969	-2.22384	0.75404
MAGIC.18	-0.276059	-0.537801	1.3752
MAGIC.19	1.98871	-0.64844	-0.587055
MAGIC.20	-0.370651	0.278597	0.633827
MAGIC.21	0.908801	-0.506382	0.182277
MAGIC.23	0.751049	-0.948095	-0.951908
MAGIC.24	-0.086446	-1.61103	0.772922
MAGIC.25	1.00184	-1.79099	0.234279
MAGIC.26	-0.0891711	-0.156537	0.378839
MAGIC.27	-0.531901	-1.00843	-0.671468
MAGIC.28	-1.2672	-1.42812	0.177832
MAGIC.30	-0.163864	-1.03137	0.00290732
MAGIC.31	-0.150652	-0.61803	0.629184
MAGIC.32	0.28001	-0.313771	0.185313
MAGIC.34	-0.400494	-0.0315914	0.162006
MAGIC.35	0.0714889	-0.803042	0.399864
MAGIC.36	1.14085	0.638151	-0.160745
MAGIC.37	-0.0580029	-1.58811	-0.4274
MAGIC.38	-0.384437	-1.05309	1.09992
MAGIC.39	-0.338557	0.00411237	0.0594606
MAGIC.40	0.475935	-0.368476	-0.98232
MAGIC.41	-0.0853054	-1.76428	0.226967
MAGIC.42	0.756884	-0.1994	0.00935045
MAGIC.43	1.8712	-1.01841	0.664266
MAGIC.44	0.694719	-0.485169	-0.738741
MAGIC.45	1.40011	-0.0676818	-0.281326
MAGIC.46	0.0850361	-1.0852	0.135463
MAGIC.49	0.592224	-0.0567863	-1.19489
MAGIC.50	1.97537	-0.667409	0.52334
MAGIC.51	1.79434	-0.776806	-1.28275
MAGIC.52	0.61618	-0.0355574	-1.00846
MAGIC.53	0.244694	-0.279886	-0.076039
MAGIC.54	1.23181	-2.13663	0.767463
MAGIC.55	0.48438	-1.14769	1.03626
MAGIC.57	-0.350169	0.32872	0.469709
MAGIC.59	0.174706	0.340164	-0.335761
MAGIC.60	0.627999	0.528468	-0.749481
MAGIC.61	-0.247647	-0.547257	0.280908
MAGIC.62	-1.21721	-0.431672	0.376916
MAGIC.63	2.20696	-0.708752	0.741932
MAGIC.64	2.70245	1.2007	0.192198
MAGIC.66	-0.0891816	-1.34205	-0.729556
MAGIC.67	0.620117	-0.42593	-0.746361
MAGIC.68	0.172352	-0.338416	-0.649475
MAGIC.70	0.0896323	0.177578	-0.48515
MAGIC.71	0.658513	-0.469004	-0.228978
MAGIC.72	1.24405	-0.994193	0.03403
MAGIC.73	0.76247	-0.486357	0.783778
MAGIC.74	0.077735	-0.753755	-0.770329
MAGIC.75	0.448885	-0.0176357	0.701438
MAGIC.77	-0.147465	-1.74061	0.403566
MAGIC.79	-0.614021	-1.4287	0.00197281
MAGIC.80	1.39178	-0.399756	-0.486112
MAGIC.81	0.823992	-0.0473075	-0.605927
MAGIC.83	-0.937995	0.805864	0.489022
MAGIC.85	2.47597	-1.47489	0.585053
MAGIC.86	-0.84829	-1.21841	0.0918549
MAGIC.88	0.550236	-1.06865	-0.343802
MAGIC.89	1.36896	-1.8343	-0.670269
MAGIC.90	-2.02026	-0.747893	0.909812
MAGIC.91	2.09825	-0.836099	-0.802456
MAGIC.92	1.31321	-0.48199	0.372202
MAGIC.93	-1.07676	-1.13006	-0.265452
MAGIC.94	1.7102	-1.37003	-0.999337
MAGIC.95	-0.327435	-0.946704	-0.385668
MAGIC.96	0.21291	-1.10289	0.197738
MAGIC.97	0.709567	-0.821638	0.418829
MAGIC.98	-0.230785	-0.979078	0.391082
MAGIC.99	-0.475738	-0.0580469	0.783666
MAGIC.101	0.169759	1.13756	0.192617
MAGIC.103	1.16628	-1.08699	0.22413
MAGIC.105	0.210358	0.191098	0.647625
MAGIC.106	0.843993	1.36061	-0.55355
MAGIC.107	1.49383	0.870942	-0.202125
MAGIC.108	-0.969176	-0.0953091	-0.0637483
MAGIC.109	-0.219031	0.91823	-0.491538
MAGIC.111	0.272352	0.0182856	0.118344
MAGIC.112	-0.910131	0.908645	0.482108
MAGIC.113	-0.149478	1.1687	-0.420522
MAGIC.114	0.155423	1.52841	0.344955
MAGIC.115	-0.571401	0.079368	-0.184076
MAGIC.117	0.911558	-0.0294013	-0.53553
MAGIC.118	-0.733212	0.578931	0.895344
MAGIC.119	-1.21126	0.00211121	0.621717
MAGIC.120	-1.59171	-0.410849	-0.00357106
MAGIC.121	0.677348	0.959617	-0.302805
MAGIC.123	-1.25089	0.396827	0.0731755
MAGIC.124	1.38492	0.134698	-0.992767
MAGIC.125	-0.202827	-0.251227	-0.547764
MAGIC.126	2.23992	0.861112	-0.635963
MAGIC.127	-0.775101	0.218347	-0.565588
MAGIC.128	-0.219031	0.91823	-0.491538
MAGIC.129	0.713562	2.04426	0.167053
MAGIC.130	-2.41409	-0.236451	-0.0703184
MAGIC.131	-0.0313774	0.646807	-0.456538
MAGIC.133	-0.815582	0.0762467	-0.0879438
MAGIC.135	-1.19249	0.59687	-0.0246198
MAGIC.138	-0.700507	-0.210506	-0.34924
MAGIC.139	0.580541	0.570497	-1.21641
MAGIC.140	-1.68119	1.15247	-0.389346
MAGIC.141	0.334641	1.39557	-0.387444
MAGIC.142	0.420344	2.00833	0.409858
MAGIC.143	-0.716005	1.03858	-0.131789
MAGIC.144	-0.451444	0.338049	-0.615267
MAGIC.145	-1.27071	0.603775	-0.63012
MAGIC.146	-0.391541	1.3056	0.145966
MAGIC.147	0.0766932	0.637468	-0.224613
MAGIC.148	0.728376	-0.138053	-0.119982
MAGIC.149	0.0912909	0.368114	-0.925689
MAGIC.150	-0.633649	0.480995	0.553082
MAGIC.151	-0.612522	0.729082	-0.524334
MAGIC.153	0.168712	-0.735403	-0.277378
MAGIC.156	-0.413571	0.958382	-0.5786
MAGIC.157	0.843754	-0.00406971	-0.531023
MAGIC.158	-0.834476	-0.0252901	0.511695
MAGIC.159	-0.490161	0.566883	0.321447
MAGIC.160	-0.880274	0.399151	-0.436755
MAGIC.161	-0.486247	0.866187	-0.238294
MAGIC.162	-1.37221	0.133826	-0.227366
MAGIC.163	-1.24041	-0.0829502	0.31959
MAGIC.164	-0.982397	-0.524283	0.483044
MAGIC.165	-0.177794	1.69437	0.214594
MAGIC.166	-0.920277	0.546006	-0.0432865
MAGIC.167	-3.64554e-05	0.525685	-0.266366
MAGIC.168	-0.669094	1.4055	-0.828213
MAGIC.171	-1.44586	-0.459112	-0.0385568
MAGIC.174	-1.13586	-0.132721	0.466958
MAGIC.175	0.186566	1.56916	0.506444
MAGIC.176	-0.38856	-0.538344	0.0662435
MAGIC.177	-1.5216	1.18742	-0.276641
MAGIC.178	-0.824945	0.749205	0.109607
MAGIC.179	-1.51859	-0.0823195	-0.437702
MAGIC.180	-1.50151	1.01965	0.0395862
MAGIC.181	-0.294988	0.953886	-0.452559
MAGIC.182	0.0729072	0.327124	0.175678
MAGIC.183	-0.663063	0.992592	1.241
MAGIC.185	-1.31947	-1.06134	0.672654
MAGIC.186	-0.936693	-0.728955	-0.0561611
MAGIC.187	0.248466	0.857543	0.348548
MAGIC.188	1.04165	2.13434	0.541911
MAGIC.189	-2.31522	-1.00068	0.286934
MAGIC.190	-0.935255	-0.70234	-0.062494
MAGIC.191	-0.637319	-0.33522	-0.559198
MAGIC.192	0.839491	0.90342	-0.912362
MAGIC.193	-0.966198	1.12834	0.214844
MAGIC.194	-0.395644	1.76615	-0.283226
MAGIC.195	1.77958	0.914991	0.454804
MAGIC.196	-0.230463	0.400496	-0.766188
MAGIC.197	-0.937507	0.128215	-0.473555
MAGIC.198	-0.406633	0.658653	-0.921555
MAGIC.199	-1.42355	-0.641038	0.0277572
MAGIC.200	2.15921	0.788192	-0.756792
MAGIC.201	0.298144	0.284586	0.0644253
MAGIC.203	-0.803843	0.389232	0.271167
MAGIC.205	-0.0014084	0.613792	-0.856648
MAGIC.206	-0.559291	0.43523	0.270691
MAGIC.207	-0.963903	1.67781	-0.362074
MAGIC.209	-0.605224	0.806157	-0.787747
MAGIC.210	0.289912	0.992384	0.356685
MAGIC.213	-0.301325	0.523213	0.686084
MAGIC.214	1.06973	1.43685	-0.10929
MAGIC.215	0.778979	0.995684	-0.22242
MAGIC.218	0.472749	1.36233	-0.667896
MAGIC.219	-0.536171	1.46399	-0.980711
MAGIC.220	-0.91631	0.926935	0.00391644
MAGIC.221	0.677021	-0.202325	0.119349
MAGIC.223	1.1132	0.354423	0.272351
MAGIC.224	0.142504	0.409474	-0.123617
MAGIC.225	-1.74424	0.937446	0.346262
MAGIC.226	-0.503605	0.287596	-0.173151
MAGIC.227	0.648474	1.79912	0.526189
MAGIC.228	0.031093	1.25237	0.950005
MAGIC.229	0.257936	0.85665	0.206539
MAGIC.230	-1.02522	-0.374984	0.259922
MAGIC.231	-0.642804	0.664223	-0.285898
MAGIC.232	0.663775	0.931706	1.16478
MAGIC.233	-0.856246	-0.235546	0.415708
MAGIC.234	-0.630377	1.71769	0.684703
MAGIC.236	-0.596596	0.647514	0.982903
MAGIC.237	-0.905248	0.444133	-0.233624
MAGIC.239	-0.682022	-0.0374883	0.0936595
MAGIC.240	-0.268378	0.169241	0.192684
MAGIC.241	-0.205173	0.10009	-0.0464286
MAGIC.242	-0.936889	1.89024	-0.0298787
MAGIC.243	-1.83889	0.292286	0.375344
MAGIC.245	-1.27784	0.285865	0.0573614
MAGIC.247	-0.629017	-0.371719	-0.124544
MAGIC.248	-3.2397	0.0370514	-0.109743
MAGIC.250	0.448556	-0.24532	0.127316
MAGIC.251	0.472644	-0.153428	-0.00651379
MAGIC.253	-0.376508	0.190054	-0.0035855
MAGIC.254	0.0199677	1.79119	-0.569977
MAGIC.255	-0.108795	0.922598	-1.11378
MAGIC.256	-0.608179	1.42052	-0.26043
MAGIC.261	-1.46826	0.706531	-0.38212
MAGIC.262	0.962264	0.716664	0.532199
MAGIC.264	-1.66685	0.415981	0.0996272
MAGIC.265	0.445599	1.78268	0.383958
MAGIC.266	0.152939	1.65766	0.0268311
MAGIC.271	-0.458012	-0.48906	-0.55678
MAGIC.278	-0.643319	0.309896	-0.644218
MAGIC.280	-0.0107385	-0.240507	-0.489009
MAGIC.282	-0.569976	1.09307	-0.214469
MAGIC.283	-0.273945	0.38555	-0.580393
MAGIC.284	-0.800135	0.328378	-0.126105
MAGIC.285	-1.76835	1.34423	0.129635
MAGIC.286	0.851901	-0.324728	-0.964161
MAGIC.287	-0.918445	0.277052	-0.662595
MAGIC.290	-2.06188	-0.517594	0.156543
MAGIC.291	-1.25332	1.03828	-0.474661
MAGIC.292	0.521493	-0.224361	-0.0993974
MAGIC.293	1.34127	0.942575	0.0551782
MAGIC.294	0.784226	-0.132907	-0.182686
MAGIC.295	-1.53908	0.0961193	0.0715674
MAGIC.296	-0.999052	-0.116565	-0.100134
MAGIC.297	-0.0538296	0.849896	0.197436
MAGIC.298	0.120238	1.80579	0.0975916
MAGIC.299	-0.354816	1.35879	0.574533
MAGIC.300	-1.50287	-0.352649	-0.22008

## Sheet: Leaf7
SUBJECT.NAME	Leaf7.PC1	Leaf7.PC2	Leaf7.PC3
MAGIC.1	-0.713146	-0.671344	0.358086
MAGIC.4	-0.817091	0.470474	0.541059
MAGIC.5	0.763267	-0.979423	0.0907306
MAGIC.6	0.46954	0.41949	0.804834
MAGIC.7	-0.716084	0.291356	-0.398507
MAGIC.8	0.589499	-0.697109	-1.22592
MAGIC.9	-0.258417	0.777358	0.254328
MAGIC.10	0.515121	1.1142	0.540134
MAGIC.11	-0.0578547	0.00663732	1.08872
MAGIC.12	1.14231	0.298278	-0.0703674
MAGIC.13	1.22036	-0.742015	-0.0266434
MAGIC.14	0.220623	0.057099	-1.2788
MAGIC.16	0.0716319	-1.92712	0.627258
MAGIC.17	1.30391	-2.18319	2.38693
MAGIC.18	-0.180644	-1.08458	0.792707
MAGIC.19	2.36383	-1.56917	-0.441904
MAGIC.20	0.524699	-1.9164	-2.1667
MAGIC.21	1.70773	-1.16463	0.0406678
MAGIC.23	1.03215	-0.0280596	-1.723
MAGIC.24	-0.193889	-2.13985	0.819247
MAGIC.25	0.223785	-1.35792	0.0673495
MAGIC.26	0.920284	-0.583321	-0.492896
MAGIC.27	2.40515	-1.74291	-0.985994
MAGIC.28	-0.584587	-1.83822	1.29153
MAGIC.30	-0.321704	-0.210981	-0.165807
MAGIC.31	1.79609	-0.341419	1.50568
MAGIC.32	0.0948043	0.069341	0.194415
MAGIC.34	-0.681275	-0.747271	0.00697505
MAGIC.35	0.31806	-0.882259	1.0549
MAGIC.36	1.81139	1.26134	0.47409
MAGIC.37	0.0500586	-1.14976	1.09903
MAGIC.38	-0.916105	-1.14568	0.0686215
MAGIC.39	1.56139	0.149989	0.461596
MAGIC.40	1.05873	-0.812934	-1.1182
MAGIC.41	-0.961424	-1.46715	0.162369
MAGIC.42	0.217078	-0.779211	0.0775842
MAGIC.43	1.16063	-0.187929	1.25256
MAGIC.44	-0.211236	-0.559566	-0.599959
MAGIC.45	1.16686	1.32833	0.641082
MAGIC.46	-1.84576	0.326272	0.0056897
MAGIC.73	1.67549	1.28029	0.95876
MAGIC.74	-0.789075	-0.139417	0.112852
MAGIC.75	1.17978	0.772017	-0.0222686
MAGIC.77	0.249357	-0.291886	1.17361
MAGIC.79	-0.433502	-1.27816	0.0473982
MAGIC.80	2.10718	-0.254765	1.42177
MAGIC.81	-1.37658	-0.802136	0.50834
MAGIC.83	-0.25793	0.85921	-1.03194
MAGIC.85	-0.777699	-0.0817805	0.69824
MAGIC.86	-0.940508	-0.931294	0.110516
MAGIC.88	0.967219	-0.327757	-0.98482
MAGIC.89	2.55863	-0.15818	1.6794
MAGIC.90	0.575484	-0.243632	1.48281
MAGIC.91	-0.0928098	-2.09998	0.782833
MAGIC.92	1.68529	-0.813592	0.475235
MAGIC.93	-0.270069	-0.187585	-0.411126
MAGIC.94	0.120296	-0.525365	-0.31719
MAGIC.95	0.051404	-1.91367	1.01473
MAGIC.96	1.37979	0.229937	1.47265
MAGIC.97	-0.264833	-1.56481	-0.213027
MAGIC.98	0.617885	-0.460308	0.388677
MAGIC.99	0.781434	1.0915	0.181878
MAGIC.101	-0.351931	0.497267	0.388218
MAGIC.103	0.0502571	-0.150304	0.0101123
MAGIC.104	-0.192819	-0.449897	0.788759
MAGIC.105	-0.349838	0.31423	-0.263599
MAGIC.106	-0.000217698	0.445135	-0.796562
MAGIC.107	0.356205	0.461164	-0.845629
MAGIC.108	0.606415	1.45732	0.0555056
MAGIC.109	-1.61295	-0.431074	0.0937412
MAGIC.111	-0.959569	-0.114799	-0.196603
MAGIC.112	-1.78873	0.708271	0.784992
MAGIC.113	0.469455	-0.550945	-0.659799
MAGIC.114	1.18488	1.96477	0.164009
MAGIC.115	1.25626	0.495776	-1.66579
MAGIC.116	0.639153	1.09454	0.732875
MAGIC.117	1.79018	-1.06167	-1.75501
MAGIC.118	-1.57636	0.570996	0.15624
MAGIC.119	0.650683	0.423108	-0.322027
MAGIC.120	-1.51596	-0.208568	-0.940761
MAGIC.121	-0.302127	-0.489671	0.0869187
MAGIC.122	-0.88678	-0.95495	0.831113
MAGIC.123	0.114089	0.429611	-1.05857
MAGIC.124	1.65277	0.614307	-1.35574
MAGIC.125	-0.314049	0.947419	-0.221208
MAGIC.126	-0.236836	-0.239121	-0.503089
MAGIC.127	0.737136	0.0906465	-1.48464
MAGIC.128	0.779561	-0.212224	-1.73835
MAGIC.129	1.29083	0.606581	-2.13206
MAGIC.130	-1.8525	0.403119	0.298373
MAGIC.131	0.057951	0.158576	0.962261
MAGIC.133	-0.122254	0.152764	-1.10479
MAGIC.135	-1.50114	0.221561	-0.0542489
MAGIC.138	-0.713826	-0.545408	1.23663
MAGIC.139	0.768082	-0.562797	0.525763
MAGIC.140	1.17057	1.29162	-0.228646
MAGIC.141	-0.756414	0.512536	-0.173384
MAGIC.142	0.298312	0.513293	-0.484046
MAGIC.143	-0.648882	0.581276	1.36922
MAGIC.144	-1.01068	0.269293	-0.201303
MAGIC.145	-0.0797255	0.302868	-1.39879
MAGIC.146	-1.15953	0.835208	1.13146
MAGIC.147	0.453451	0.101789	0.109222
MAGIC.148	-1.22347	-0.622583	0.0132622
MAGIC.149	0.0530833	0.393989	0.474764
MAGIC.150	-0.995043	0.181416	1.36504
MAGIC.151	-0.512166	0.114426	-0.412634
MAGIC.153	-0.475696	-1.7033	0.0523891
MAGIC.156	-0.33228	0.257822	-0.573039
MAGIC.157	-0.43637	-0.228299	-0.611483
MAGIC.158	-0.709405	0.971739	-0.25495
MAGIC.159	-0.307403	1.86932	0.366368
MAGIC.160	-0.0673348	0.588638	-0.57543
MAGIC.161	0.0422849	1.66534	0.00813211
MAGIC.162	-2.00496	-0.0193278	-0.481545
MAGIC.163	0.636614	1.35886	0.873741
MAGIC.164	-1.57618	-0.0531206	0.80071
MAGIC.165	-0.384355	1.14116	-0.199099
MAGIC.166	0.924901	1.12104	0.301692
MAGIC.167	-0.729938	0.61677	0.0346945
MAGIC.168	0.29098	1.23047	0.56868
MAGIC.171	0.102098	-1.96616	0.285059
MAGIC.175	-1.04014	0.277673	-1.60558
MAGIC.176	0.013034	-0.82286	-0.592448
MAGIC.177	-0.612357	1.11151	-1.88428
MAGIC.178	-1.27496	0.891062	-0.182239
MAGIC.179	-0.00173333	0.807793	-0.560671
MAGIC.180	-2.5467	0.663356	-1.30123
MAGIC.181	-0.254949	1.18585	1.01988
MAGIC.182	-0.517049	0.349014	-0.0374823
MAGIC.183	-0.752885	0.65083	0.896772
MAGIC.185	-1.06328	0.125798	-0.109201
MAGIC.186	-1.73987	-0.129086	-0.362954
MAGIC.187	0.328025	1.06702	1.26797
MAGIC.188	0.656341	0.624506	0.0370595
MAGIC.189	-1.75427	-1.06994	-0.933854
MAGIC.190	-0.517303	-1.31078	-0.765434
MAGIC.191	-1.13793	0.000650865	-0.712726
MAGIC.192	-0.324311	0.42426	-0.327921
MAGIC.193	0.0334754	0.945854	0.63199
MAGIC.194	-1.59305	1.04482	-0.5419
MAGIC.195	0.933844	-0.217015	0.644027
MAGIC.196	-1.07009	0.983834	0.659798
MAGIC.197	-2.06493	0.428418	-0.0258972
MAGIC.198	-0.21235	0.313634	-1.12434
MAGIC.199	-0.446165	0.341743	-0.738418
MAGIC.200	0.845812	-0.960715	1.4286
MAGIC.201	1.01789	0.384835	0.767116
MAGIC.203	0.431016	0.217781	0.0263542
MAGIC.205	0.349591	1.16971	-0.98132
MAGIC.206	0.944262	0.354537	-0.120738
MAGIC.207	-0.554127	1.04343	0.0902022
MAGIC.209	-1.364	0.0613056	-0.703102
MAGIC.210	0.486041	1.13326	0.342864
MAGIC.213	-1.74067	0.948386	1.99795
MAGIC.214	2.39803	1.11693	0.0111792
MAGIC.215	0.187866	0.379559	-0.027141
MAGIC.218	-0.114275	1.22785	-1.00145
MAGIC.219	-0.800822	0.676028	-0.769507
MAGIC.220	0.755769	1.83444	-1.3646
MAGIC.221	-0.0226132	0.184889	1.27177
MAGIC.223	-0.225352	0.47277	0.560219
MAGIC.224	0.474033	0.589658	-0.22838
MAGIC.225	-0.781403	1.41345	0.172329
MAGIC.226	-0.952951	-0.100295	0.959947
MAGIC.227	0.35766	0.939952	0.476114
MAGIC.228	0.42953	0.419557	-1.53708
MAGIC.229	-0.750365	0.641658	-0.615065
MAGIC.230	-0.299326	-0.172029	1.48888
MAGIC.231	-0.245039	0.385256	-1.17023
MAGIC.232	0.971985	1.22995	0.485041
MAGIC.233	-1.44529	0.534158	1.11292
MAGIC.234	1.27184	-0.513668	-2.66118
MAGIC.236	-0.436333	-0.0388057	-0.387338
MAGIC.237	-1.33214	-0.421805	-0.420174
MAGIC.239	-0.909742	-0.410419	0.950821
MAGIC.240	-0.736387	-1.35455	-1.33623
MAGIC.241	-0.701574	-0.228569	-0.240708
MAGIC.242	0.199356	1.35178	0.439264
MAGIC.243	0.684822	1.04374	0.223538
MAGIC.245	-0.219532	0.889744	0.164572
MAGIC.247	-0.744596	0.151072	0.28966
MAGIC.248	-3.22436	0.83284	-1.10615
MAGIC.250	0.588169	-1.17585	0.791913
MAGIC.251	-0.456371	-0.0360885	-0.207164
MAGIC.253	-1.38885	-0.113061	-1.0274
MAGIC.254	-0.189617	-0.67382	-1.73107
MAGIC.255	-0.472873	0.791572	-0.104428
MAGIC.256	0.306539	1.11428	1.95231
MAGIC.261	-1.23136	0.156658	-0.196119
MAGIC.262	-0.119554	0.589028	-0.837244
MAGIC.264	-2.25687	0.133971	0.601114
MAGIC.265	0.889039	1.95711	0.62465
MAGIC.266	-0.613406	0.184382	-0.374218
MAGIC.271	-0.792047	-0.655696	0.772033
MAGIC.278	-1.41642	0.0363649	0.474306
MAGIC.280	-0.370535	0.119448	-0.65865
MAGIC.282	-0.515504	0.601133	-0.391415
MAGIC.283	-0.24973	1.02729	-0.436731
MAGIC.284	-0.748418	1.22319	-0.174918
MAGIC.285	-1.07177	0.337148	-0.788017
MAGIC.286	-0.305853	0.534235	-0.581781
MAGIC.287	-0.33283	0.930953	-0.0828407
MAGIC.289	-0.702924	-0.981453	-1.18874
MAGIC.290	-1.13157	0.0260976	-1.0272
MAGIC.291	-0.465332	0.483267	-1.01319
MAGIC.292	-0.745269	-0.285181	0.246577
MAGIC.293	-0.506989	-0.00710192	-0.522918
MAGIC.294	-0.0640809	-0.533168	-0.855116
MAGIC.295	-1.49212	0.0377662	-0.606599
MAGIC.296	-0.585841	-0.00726226	0.121986
MAGIC.297	-1.38708	0.018494	-0.374499
MAGIC.298	-0.611275	1.50613	0.89445
MAGIC.299	-0.0464774	1.12692	1.14098
MAGIC.300	-1.65328	0.266617	0.794567

## Sheet: Petal
SUBJECT.NAME	Petal.PC1	Petal.PC2	Petal.PC3
MAGIC.1	-0.215864	-0.492872	0.660237
MAGIC.4	0.399925	-0.0253344	0.592334
MAGIC.5	-0.638859	-0.0337712	0.592356
MAGIC.6	-0.497201	-0.343874	0.880461
MAGIC.7	-0.590502	0.577114	0.421296
MAGIC.8	-1.54061	0.132246	0.42695
MAGIC.9	-1.33236	0.0988779	0.10675
MAGIC.10	-0.722281	-1.48574	1.29241
MAGIC.12	-1.08264	-0.0989233	0.977562
MAGIC.13	-1.17472	0.00882933	0.493447
MAGIC.14	0.21215	-0.103558	0.794274
MAGIC.16	-1.5097	0.862363	0.54683
MAGIC.17	-0.306053	1.95632	0.405575
MAGIC.18	-0.582713	0.546122	0.69655
MAGIC.19	-0.106079	1.5694	0.56916
MAGIC.20	-1.94311	0.752103	0.589299
MAGIC.21	-0.785291	1.11218	0.769979
MAGIC.23	-0.607218	1.04065	0.572709
MAGIC.24	-1.86831	1.35723	0.790764
MAGIC.25	0.378828	-0.824664	0.93972
MAGIC.26	-0.965344	0.426143	0.986757
MAGIC.27	-0.113734	0.191582	0.580689
MAGIC.28	0.944857	2.74225	0.527545
MAGIC.30	0.827378	0.929978	0.268353
MAGIC.32	0.112286	-0.38132	0.554614
MAGIC.34	-0.0829774	-0.589382	0.83109
MAGIC.35	-0.290034	-1.19591	0.853823
MAGIC.36	-1.90428	-1.00442	0.677466
MAGIC.37	0.297895	0.336803	0.456232
MAGIC.38	0.098379	-0.51325	1.01309
MAGIC.39	-0.759939	-0.238	0.49491
MAGIC.40	0.278793	1.05507	0.463084
MAGIC.41	-1.56388	0.923802	0.253018
MAGIC.42	0.490367	1.29259	0.652476
MAGIC.43	1.19445	0.93674	0.363116
MAGIC.44	-0.732218	-0.214477	0.281296
MAGIC.45	-1.47385	0.68273	0.480536
MAGIC.46	-0.0381417	0.648624	0.830725
MAGIC.49	-0.460553	1.21724	0.323261
MAGIC.50	0.578823	1.12325	0.166565
MAGIC.51	-1.00182	1.90767	0.414503
MAGIC.52	0.66306	-0.259184	0.436308
MAGIC.53	0.372116	-1.44875	0.591891
MAGIC.54	0.116732	0.641956	0.560957
MAGIC.55	-0.523905	-0.226345	0.868246
MAGIC.57	-0.266867	-0.69385	0.710518
MAGIC.59	-1.50848	1.59077	0.634546
MAGIC.60	-0.721908	0.526662	1.21736
MAGIC.61	-1.46791	-0.347889	1.11478
MAGIC.62	0.055613	-0.611555	0.814753
MAGIC.63	-0.869804	0.440643	0.524013
MAGIC.64	0.429267	0.170022	0.843194
MAGIC.66	-0.33329	2.89752	0.844898
MAGIC.67	-1.07345	-0.0670659	0.646911
MAGIC.68	-0.824698	-0.178296	0.394375
MAGIC.70	-1.99057	-0.320789	0.355878
MAGIC.71	-0.612114	-0.447869	0.767895
MAGIC.72	0.151499	0.545028	0.488205
MAGIC.73	-0.456201	2.05672	0.26978
MAGIC.74	-1.50408	1.0123	0.912955
MAGIC.75	-2.72387	0.780001	0.183807
MAGIC.76	-1.9579	-0.222648	0.369887
MAGIC.77	-0.134188	-0.292673	0.409016
MAGIC.79	-1.17342	1.56793	0.431637
MAGIC.80	-1.1813	0.326654	0.266936
MAGIC.81	-1.13296	0.278907	0.356834
MAGIC.83	-2.04374	-0.37633	-0.099602
MAGIC.84	-0.548733	-0.00389911	0.264556
MAGIC.85	-0.139738	0.298461	0.152014
MAGIC.86	0.983368	1.01369	-0.177772
MAGIC.88	-1.12815	-0.27412	0.33933
MAGIC.89	0.186813	-0.71789	0.472656
MAGIC.90	0.8349	1.60897	0.296851
MAGIC.91	0.474655	0.106	0.336957
MAGIC.92	-0.00756719	-1.65696	1.11085
MAGIC.93	0.891939	-0.452366	0.702233
MAGIC.94	0.475721	0.162771	0.784676
MAGIC.95	-0.618158	0.237217	0.14676
MAGIC.96	-0.562169	0.192925	0.0547159
MAGIC.97	0.159041	-0.48825	0.151788
MAGIC.98	0.171151	0.939855	-0.251647
MAGIC.99	0.21837	0.231028	-0.151027
MAGIC.101	-0.777637	1.65794	0.374493
MAGIC.103	0.389392	1.55332	-0.0774758
MAGIC.104	0.731112	0.118136	0.342008
MAGIC.106	0.403945	-0.435242	0.0746546
MAGIC.107	-0.457745	-0.589788	0.452513
MAGIC.108	0.772065	-0.456835	0.584215
MAGIC.109	0.564937	0.148453	0.356927
MAGIC.111	0.645398	-0.427423	0.354298
MAGIC.112	-0.294602	-0.163629	1.16106
MAGIC.113	-0.277035	-0.71166	0.720983
MAGIC.114	1.02361	0.235021	0.87759
MAGIC.115	0.00110835	0.14729	0.576938
MAGIC.116	1.44959	1.08273	0.420502
MAGIC.117	-1.09196	0.161358	0.152934
MAGIC.118	0.951986	-0.64339	0.749809
MAGIC.119	0.224416	1.13753	0.00780219
MAGIC.120	-0.829568	0.505926	0.370104
MAGIC.121	0.462555	-0.454785	0.69449
MAGIC.122	-0.169303	0.712002	0.203597
MAGIC.123	1.05967	1.80253	-0.0199758
MAGIC.124	1.35755	0.120258	-0.113319
MAGIC.125	1.00905	-1.47088	0.750689
MAGIC.126	-0.22184	0.207575	-0.00637164
MAGIC.127	1.41758	1.37427	-0.249507
MAGIC.128	0.189987	0.520227	-0.00604422
MAGIC.129	0.43641	0.0124277	0.408509
MAGIC.130	1.2038	-0.503046	0.506984
MAGIC.131	0.151152	-1.75933	0.303685
MAGIC.133	-0.329898	-1.11045	0.538733
MAGIC.135	-0.102362	-1.3652	0.863445
MAGIC.138	1.12816	-0.826837	0.749116
MAGIC.139	0.425586	-0.17403	0.983585
MAGIC.140	0.991638	1.73651	0.0410729
MAGIC.141	0.0535899	-0.349167	0.758282
MAGIC.142	0.0511156	-0.939388	0.149756
MAGIC.143	-0.35536	-0.981759	0.382274
MAGIC.144	0.334788	1.0583	0.289151
MAGIC.145	0.359241	0.108221	0.406611
MAGIC.146	1.18489	1.50595	-0.0813159
MAGIC.147	1.0531	-0.399442	1.13428
MAGIC.148	0.799675	1.49543	0.763515
MAGIC.149	-0.762716	0.180065	0.403981
MAGIC.150	0.704247	0.901247	0.78582
MAGIC.151	0.958928	0.591854	0.0530375
MAGIC.153	0.262745	1.56036	-0.00920569
MAGIC.156	0.121437	-0.0561098	-0.00972807
MAGIC.157	0.0864688	-0.512953	0.265993
MAGIC.158	1.5735	-0.552036	0.952627
MAGIC.159	1.04558	0.204221	-0.100564
MAGIC.160	0.651657	0.982084	0.116873
MAGIC.161	0.631448	-0.132724	0.247588
MAGIC.162	0.658074	-0.0955758	0.940173
MAGIC.163	-0.348204	1.54174	0.293021
MAGIC.164	0.461465	-0.23189	0.687051
MAGIC.165	0.278669	-0.72925	0.24129
MAGIC.166	0.72242	0.130282	-0.350505
MAGIC.167	1.14423	-0.416687	-0.51663
MAGIC.168	0.0575932	0.270994	-0.457631
MAGIC.171	0.221705	1.27831	-0.451076
MAGIC.174	0.127013	-0.654949	0.598473
MAGIC.175	-0.0323895	-2.12889	0.652374
MAGIC.176	0.119899	0.146886	-0.291649
MAGIC.177	1.75665	-1.67353	0.526419
MAGIC.178	0.0824984	0.321477	-0.324261
MAGIC.179	0.0718843	-0.00749202	-0.471337
MAGIC.180	1.0743	-1.33747	0.424564
MAGIC.181	1.44003	-0.0167493	0.381931
MAGIC.182	1.68015	1.11115	-0.341372
MAGIC.183	-0.0539201	0.917847	-0.018808
MAGIC.185	-1.28316	1.27845	-0.516943
MAGIC.186	0.37695	0.951032	-0.513711
MAGIC.187	-0.910987	0.853267	-0.69892
MAGIC.188	-0.226474	-0.186198	-0.0246433
MAGIC.199	1.11479	0.387796	-0.826979
MAGIC.200	-0.816772	0.287371	-0.629666
MAGIC.201	-1.08222	0.313575	-0.747177
MAGIC.203	1.08165	0.456691	-1.06232
MAGIC.205	0.732724	-1.08348	-0.735763
MAGIC.206	0.973791	0.748434	-1.08086
MAGIC.207	-0.564209	0.350243	-0.651176
MAGIC.209	0.969775	-0.128229	-0.0332582
MAGIC.210	0.878294	0.204037	0.221303
MAGIC.213	0.72645	-1.82553	-0.296512
MAGIC.214	1.42056	2.24369	-0.484481
MAGIC.215	-0.135528	-0.529656	-0.0860158
MAGIC.218	1.17346	-0.546857	0.533075
MAGIC.219	0.10607	-0.688732	0.0910606
MAGIC.220	1.71369	0.431425	-0.62401
MAGIC.221	0.566687	-2.38004	-0.0539198
MAGIC.222	1.43905	1.12408	-0.676677
MAGIC.223	-0.66984	-1.01209	-0.0557591
MAGIC.224	0.756398	0.512547	0.00558206
MAGIC.225	1.18521	-1.09022	-0.542557
MAGIC.226	0.237286	-0.334089	-0.472387
MAGIC.227	0.336644	1.36006	-0.599924
MAGIC.228	0.589265	0.620636	-0.935039
MAGIC.229	0.910922	-1.33948	-0.0447757
MAGIC.230	0.443685	0.713395	-0.166248
MAGIC.231	1.10536	-0.904049	-0.150855
MAGIC.232	0.906963	-0.0530756	-0.372057
MAGIC.233	-0.124737	-0.517246	-0.0157064
MAGIC.234	-0.520694	0.473839	-0.639982
MAGIC.236	0.188139	-0.403531	-0.217867
MAGIC.237	1.28783	0.0136717	-0.282337
MAGIC.239	-0.0115273	1.47428	-0.246427
MAGIC.240	-1.09412	1.32069	-0.403318
MAGIC.241	0.0798583	-0.696877	0.149137
MAGIC.242	1.403	0.720258	-0.452676
MAGIC.243	1.03409	0.73863	-0.0938812
MAGIC.245	1.40738	0.0877806	-0.323275
MAGIC.247	-0.984524	-0.680661	-0.490454
MAGIC.248	1.63843	0.665214	0.302929
MAGIC.250	1.04689	0.0466812	-0.229115
MAGIC.251	0.966353	1.61196	0.0961385
MAGIC.253	0.834652	-0.182382	-0.190156
MAGIC.254	0.346331	-1.30738	-0.30366
MAGIC.255	0.89494	-1.37953	-1.1064
MAGIC.256	-0.595227	0.413348	-0.82209
MAGIC.261	0.975433	-1.85415	0.079096
MAGIC.262	0.145741	-0.704247	-0.237576
MAGIC.264	0.375316	-0.487548	-0.0904475
MAGIC.265	0.951317	-1.75762	1.01826
MAGIC.266	0.825198	-0.420468	0.814258
MAGIC.271	1.15691	-1.26385	0.646183
MAGIC.278	0.179746	0.065316	-0.0192159
MAGIC.280	0.898047	-0.0733962	0.170532
MAGIC.282	1.39668	0.25964	0.4583
MAGIC.283	-0.0968672	-0.00101377	0.195366
MAGIC.284	1.06412	0.460467	-0.0845884
MAGIC.285	0.115139	0.0677946	-0.232855
MAGIC.286	0.524896	-0.245404	0.2118
MAGIC.287	1.09209	0.986491	-0.890059
MAGIC.289	0.481015	0.660899	0.267817
MAGIC.290	1.23125	2.43853	-0.657688
MAGIC.291	0.0692496	-0.0957025	-0.641233
MAGIC.292	-0.410765	0.455844	-0.256868
MAGIC.293	-0.992673	-0.0532691	-0.0501511
MAGIC.294	0.649496	-0.476738	-0.384616
MAGIC.295	1.04512	1.5496	-0.443129
MAGIC.296	-0.0342006	-0.0375343	-0.631294
MAGIC.297	1.03955	0.333133	-0.416341
MAGIC.298	0.480463	-1.56268	-0.0767747
MAGIC.299	0.612161	-1.63759	-0.0267565
MAGIC.300	-0.306359	-0.184719	-0.30212
MAGIC.301	-1.68491	-0.538031	-0.36065
MAGIC.302	-1.15576	-1.05446	-0.225085
MAGIC.303	0.782834	-0.0484785	-0.523801
MAGIC.305	-0.211511	-0.69378	-0.39822
MAGIC.308	-1.3318	0.670012	-0.619407
MAGIC.310	-0.893261	-0.660921	-0.694709
MAGIC.311	-0.870677	0.26204	-1.23577
MAGIC.312	0.0730117	-1.74037	-0.447555
MAGIC.315	-1.55659	-0.400356	-0.308638
MAGIC.316	-1.41769	-0.0370489	-1.09667
MAGIC.318	-1.69128	-0.0648635	-0.657065
MAGIC.319	-1.96674	0.175132	-0.798056
MAGIC.320	-1.07942	-0.982235	-0.213198
MAGIC.322	-1.30244	-0.562118	-0.401468
MAGIC.323	-0.42776	-0.150773	-0.677767
MAGIC.324	-1.00721	-1.03922	-0.0277438
MAGIC.325	1.07745	-1.21473	-0.296292
MAGIC.326	-1.68315	-0.276981	-0.602733
MAGIC.327	-0.510765	0.162943	-0.852688
MAGIC.329	0.45714	-0.329266	-0.309493
MAGIC.330	0.275472	-1.02324	-0.480152
MAGIC.332	-1.40709	-1.3286	0.147589
MAGIC.334	-1.41302	-1.22653	-0.177297
MAGIC.336	-1.34781	1.12272	-0.893331
MAGIC.337	-0.448623	-0.567014	0.407354
MAGIC.338	-1.71029	-0.0615568	0.69447
MAGIC.339	0.807625	-0.365373	0.863774
MAGIC.340	-0.28908	0.207791	0.15676
MAGIC.344	-1.40889	0.0700987	0.58313
MAGIC.346	-1.89603	1.44923	-0.192799
MAGIC.347	-1.3493	-1.09033	0.241333
MAGIC.348	-0.925995	0.57369	-0.19153
MAGIC.353	-0.417914	-0.0190786	-0.0722607
MAGIC.354	-0.297603	-0.299966	-0.327694
MAGIC.358	-1.36544	-0.089188	-0.18754
MAGIC.360	0.00472776	-0.919682	0.243894
MAGIC.361	-0.790215	-0.861161	-0.567116
MAGIC.363	-2.66624	-0.0154261	-0.0829414
MAGIC.364	-1.50657	-0.362888	-1.18711
MAGIC.367	-1.0958	-0.884443	-0.783294
MAGIC.376	-0.831423	-0.625788	-0.832308
MAGIC.379	-1.36847	0.254461	-0.741327
MAGIC.380	-0.450531	0.394536	-0.722924
MAGIC.389	-0.648518	-0.748277	0.150913
MAGIC.393	-0.436927	-0.882939	-0.163932
MAGIC.400	0.20715	1.35317	-0.513784
MAGIC.403	-1.18146	-0.752233	-0.083702
MAGIC.414	-0.456378	-1.07606	-0.700079
MAGIC.416	-1.35108	-0.8615	-0.439981
MAGIC.418	-0.0544524	-0.843945	-0.407665
MAGIC.424	0.0817772	0.30552	-0.803408
MAGIC.425	-2.38855	0.311039	-0.917523
MAGIC.426	-1.19927	0.0036797	-0.597258
MAGIC.430	-0.810974	-1.15279	-0.285244
MAGIC.433	-0.848459	-0.833007	-0.49471
MAGIC.437	0.421682	-1.12595	-0.735543
MAGIC.438	0.0739022	-1.05774	-0.638445
MAGIC.440	1.10749	2.09076	-1.95376
MAGIC.441	0.745654	-0.423367	-0.563636
MAGIC.442	-1.3741	0.590735	-0.914951
MAGIC.443	-1.40136	0.792376	-0.909212
MAGIC.446	-0.6473	-1.34573	-0.685146
MAGIC.447	-1.11118	-0.603394	-0.388655
MAGIC.448	0.768187	-1.48401	-0.430051
MAGIC.449	-0.6283	-0.20187	-0.602367
MAGIC.454	1.43763	0.567757	0.388027
MAGIC.455	-0.629096	-0.0196067	-0.182302
MAGIC.456	0.505559	-0.739912	0.0965042
MAGIC.458	-0.605988	-0.101345	-0.475342
MAGIC.460	1.24225	0.805975	-0.454008
MAGIC.461	-0.917415	0.487248	-0.400061
MAGIC.462	-0.252347	-0.798063	-0.278467
MAGIC.464	-0.591027	-0.221008	-0.389072
MAGIC.466	-1.25724	0.107303	-0.20536
MAGIC.467	1.21188	0.806257	-0.10548
MAGIC.468	0.887424	-1.51321	-0.0947708
MAGIC.473	-0.938	-0.635277	-0.543901
MAGIC.474	0.303808	-0.531421	-1.02572
MAGIC.475	1.52704	0.32142	0.793859
MAGIC.476	0.392641	0.349894	-0.746866
MAGIC.478	-0.667822	-0.543846	-0.630531
MAGIC.479	1.0879	-0.826055	-0.632554
MAGIC.480	-0.102532	1.37199	-1.5524
MAGIC.481	0.145434	-0.0709715	-0.702679
MAGIC.482	1.25854	-0.772324	-1.32792
MAGIC.483	-0.184267	0.571462	-1.22383
MAGIC.484	-0.383042	-1.08876	-0.57382
MAGIC.485	0.392514	-0.943749	-0.904786
MAGIC.487	0.365491	0.0349675	-1.37177
MAGIC.490	0.110115	0.657745	-1.10965
MAGIC.492	0.249182	-0.930828	-0.567858
MAGIC.493	0.894489	1.14789	-1.34963
MAGIC.494	1.05617	-0.280596	-0.313543
MAGIC.495	0.366767	-0.181925	-0.797332
MAGIC.496	-0.103407	0.377602	-0.718625
MAGIC.498	-0.294827	0.0950163	-0.999739
MAGIC.499	1.66886	-0.57138	0.753397
MAGIC.501	1.60823	0.867001	0.0690884
MAGIC.503	2.06798	1.08363	-0.769735
MAGIC.504	0.641637	-1.11653	-0.647289
MAGIC.505	0.828713	-0.888534	-0.526877
MAGIC.506	2.04431	-0.210445	0.0339576
MAGIC.507	0.678098	0.79688	-0.423426
MAGIC.508	0.110422	0.271302	-1.01137
MAGIC.509	1.23796	-0.946891	-0.666318
MAGIC.510	1.6805	-0.0160921	0.102655
MAGIC.511	1.10662	0.113978	-1.30318
MAGIC.513	-1.12471	-1.4626	0.142003
MAGIC.515	0.389942	-0.57892	-0.457759
MAGIC.516	0.338845	-0.492358	-0.347274
MAGIC.517	0.909608	0.528696	0.0362356
MAGIC.519	0.831583	0.286144	-0.259704
MAGIC.520	-0.589546	0.0941819	-0.762494
MAGIC.521	-0.327712	0.61461	-0.922737
MAGIC.523	0.529604	-0.168539	-0.851882
MAGIC.524	-0.333749	-1.25025	-0.576061
MAGIC.525	0.273803	-0.478127	-0.706552
MAGIC.526	0.211947	0.0549064	-0.363742
MAGIC.527	0.0556134	-1.23092	-0.296784

## Sheet: Leaf4Petal
SUBJECT.NAME	Leaf4Petal.PC1	Leaf4Petal.PC2	Leaf4Petal.PC3	Leaf4Petal.PC4	Leaf4Petal.PC5	Leaf4Petal.PC6
MAGIC.1	0.0259424	-0.522086	0.0977464	-0.698449	-0.393909	0.00667355
MAGIC.4	0.627243	0.0527689	0.18444	-0.140881	-0.474245	-0.663698
MAGIC.5	0.0356883	-1.50457	-1.29634	-1.11062	0.00583867	0.871353
MAGIC.6	-0.751484	0.277828	-0.948609	-1.11152	-0.257878	-1.19483
MAGIC.7	0.0191739	-1.33458	-0.710043	-0.0404503	-0.153373	-0.225084
MAGIC.8	-1.99981	0.56225	0.432871	0.183166	-0.142691	0.353558
MAGIC.9	-1.23007	-0.449213	0.446881	0.0814159	0.236184	-0.622687
MAGIC.10	-1.63965	1.53005	-0.286935	-1.89597	-0.662735	1.02975
MAGIC.12	-1.22146	-0.0501044	0.0378655	-0.337648	-0.73198	-0.000174135
MAGIC.13	-0.7657	-0.731176	0.144677	-0.218396	-0.375566	0.677538
MAGIC.14	-0.130159	0.613545	-0.4966	-0.500095	-0.520749	0.77096
MAGIC.16	-0.987508	-1.35781	-0.889054	0.149245	-0.279569	-0.332117
MAGIC.17	-1.06638	1.44403	-2.667	0.800757	0.117649	-1.90134
MAGIC.18	-0.348562	-0.636812	-0.79911	-0.0584386	-0.456174	0.0703919
MAGIC.19	-0.871831	1.17517	-0.824889	1.16546	-0.189232	-0.143547
MAGIC.20	-1.20481	-1.75252	0.524355	0.697881	-0.540804	-0.858096
MAGIC.21	-0.481849	-0.816233	-0.979271	0.384618	-0.511562	0.607112
MAGIC.23	-0.508514	-0.4014	-0.997392	0.305467	-0.264499	0.647498
MAGIC.24	-0.970901	-2.16497	-1.44886	0.255658	-0.455128	-0.635673
MAGIC.25	-0.210365	1.04552	-1.38606	-1.76039	-0.128227	-1.07462
MAGIC.26	-0.951305	-0.270021	-0.423845	-0.0276431	-0.74235	0.484162
MAGIC.27	0.0538355	-0.471222	-1.57723	-0.899139	-0.0690354	1.79049
MAGIC.28	0.869162	0.0738289	-3.28806	1.09242	-0.28076	-0.0840809
MAGIC.30	0.745029	0.203761	-1.14697	0.300729	-0.0693643	-0.255959
MAGIC.32	0.0067745	0.181782	-0.0292866	-0.573735	-0.262558	-0.13208
MAGIC.34	-0.281344	0.358783	0.525382	-0.514716	-0.645611	0.683997
MAGIC.35	-0.191171	-0.270167	0.113516	-1.42376	-0.40843	-0.816915
MAGIC.36	-2.0643	-0.0473898	0.870372	-0.945353	-0.11992	-1.5354
MAGIC.37	0.0380981	0.392165	-1.79588	-0.754071	0.0808988	1.65486
MAGIC.38	0.460695	-0.775715	-1.15488	-1.43866	-0.52937	-0.691832
MAGIC.39	-0.502487	-0.680699	-0.324554	-0.676145	-0.159813	0.70219
MAGIC.40	-0.0359981	0.544712	-1.01125	0.455114	-0.269401	1.02387
MAGIC.41	-0.848667	-1.72854	-0.899906	0.173098	0.0514032	-0.373327
MAGIC.42	-0.326302	1.53623	-0.831082	0.996609	-0.599686	-0.317989
MAGIC.43	0.136317	2.09356	-1.23913	0.466263	-0.100006	-0.756045
MAGIC.44	-0.745968	-0.0178803	-0.14174	-0.519993	-0.0319285	0.799536
MAGIC.45	-1.38774	-0.469619	0.079191	0.517383	-0.346929	0.38973
MAGIC.46	0.491432	-1.11164	-1.21283	-0.275472	-0.475177	0.938708
MAGIC.49	0.0261123	-1.04261	-0.187722	0.930996	-0.260158	0.930304
MAGIC.50	-0.418435	1.87744	-1.03788	0.712012	0.111222	0.118471
MAGIC.51	-1.35967	0.381213	-1.06353	1.28269	-0.196295	1.40083
MAGIC.52	-0.131622	1.57098	-0.209246	-0.418609	-0.198676	2.5436
MAGIC.53	0.251011	0.263603	0.0324941	-1.72103	0.0176988	0.380572
MAGIC.54	-0.31014	0.671803	-1.7765	-0.332734	-0.139015	-0.404331
MAGIC.55	-1.11721	0.884082	-1.35263	-1.14948	-0.0878206	-0.45535
MAGIC.57	-0.272024	-0.0407239	0.541915	-0.591899	-0.557224	-0.153222
MAGIC.59	-1.58429	-0.147912	0.368009	1.63597	-0.769281	1.67743
MAGIC.60	-0.580653	-0.416528	0.272272	0.36461	-1.05188	0.726699
MAGIC.61	-1.17107	-0.869189	0.0259273	-0.772467	-0.68547	0.755047
MAGIC.62	0.445771	-0.763098	-0.101848	-0.922971	-0.525809	-0.0872467
MAGIC.63	-1.64029	1.18718	-0.788941	-0.104692	0.119155	-1.54904
MAGIC.64	-0.202245	1.19977	-0.494019	-0.154437	-0.566954	0.806967
MAGIC.66	0.0475022	-0.982137	-2.63606	1.40575	-0.664503	0.289674
MAGIC.67	-0.925142	-0.517406	0.018693	-0.351077	-0.306279	-0.234172
MAGIC.68	-0.76287	-0.308202	0.00514236	-0.40562	-0.076009	0.450225
MAGIC.70	-1.56431	-0.576172	1.29121	-0.00642089	-0.191171	3.02142
MAGIC.71	-0.0402634	-0.690483	-0.505853	-1.26954	-0.386979	-0.537246
MAGIC.72	-0.446279	1.0853	-1.04341	-0.105162	-0.0530501	0.431602
MAGIC.73	-1.33617	1.62529	-1.19221	1.75576	0.0526363	-0.82994
MAGIC.74	-0.473839	-2.30136	-0.794681	0.210024	-0.683466	0.382905
MAGIC.75	-0.473839	-2.30136	-0.794681	0.210024	-0.683466	0.382905
MAGIC.77	-0.412511	0.431134	-0.442652	-0.604604	-0.0860968	-1.15332
MAGIC.79	-0.432811	-1.73835	-1.43734	0.580172	-0.136064	-1.03482
MAGIC.80	-1.23684	-0.138045	0.28358	0.326341	-0.0202805	-1.064
MAGIC.81	-1.0212	-0.432177	0.463459	0.325647	-0.161111	-1.53329
MAGIC.83	-1.09347	-2.14309	0.866747	-0.322677	0.387264	0.622135
MAGIC.85	-1.24873	1.47693	-1.27778	-0.634414	0.649053	0.857932
MAGIC.86	1.02504	-0.00809304	-1.29624	0.387206	0.40748	-0.496979
MAGIC.88	-0.846789	-0.812221	-0.533906	-0.884804	0.223748	0.274012
MAGIC.89	-0.258822	0.671729	-2.19475	-2.05544	0.589515	-2.41751
MAGIC.90	1.03992	-0.176127	-1.27298	0.930991	-0.107202	0.287043
MAGIC.91	-0.524081	1.85421	-1.71206	-0.910714	0.179518	-1.18934
MAGIC.92	-0.623412	1.13247	0.412292	-1.69332	-0.500727	-2.554
MAGIC.93	0.373047	1.06035	-0.683892	-0.926263	-0.251294	0.0508816
MAGIC.94	-0.0743455	1.007	-1.66017	-0.890723	-0.260564	0.543182
MAGIC.95	-0.828381	0.184152	-0.858028	-0.352682	0.374356	-1.01036
MAGIC.96	-0.52147	-0.260924	-0.984021	-0.549488	0.523115	-1.33194
MAGIC.97	-0.467326	1.12402	-0.698642	-0.921854	0.428777	-0.507637
MAGIC.98	0.340075	-0.386736	-0.990763	0.347193	0.64031	-1.52027
MAGIC.99	0.0798823	0.24879	-0.266842	0.105326	0.393329	-1.68327
MAGIC.101	-0.777366	-0.134275	0.672495	1.97757	-0.565872	-0.976018
MAGIC.103	-0.2043	1.06001	-1.46854	0.87549	0.382649	0.439521
MAGIC.104	0.344536	0.830579	0.0251166	0.110637	-0.150082	-0.701127
MAGIC.106	-0.093019	1.04553	1.08971	0.090394	0.0067683	-0.0573753
MAGIC.107	-0.939335	0.857912	1.14129	-0.157708	-0.235217	0.216887
MAGIC.108	1.02055	-0.293104	0.0818767	-0.612976	-0.492462	0.380564
MAGIC.109	0.871852	-0.53794	-0.540723	-0.280447	-0.0704731	-0.869244
MAGIC.111	0.301201	0.728741	-0.0852099	-0.568944	-0.0739498	-0.0374626
MAGIC.112	0.263349	-1.08854	0.719675	-0.0833012	-1.15498	-0.833599
MAGIC.113	-0.297646	0.0519531	1.51755	-0.122548	-0.704301	0.547536
MAGIC.114	0.857823	0.530247	0.877885	0.693317	-1.06749	-1.31547
MAGIC.115	0.489123	-0.936946	0.101206	-0.0196259	-0.458036	0.33325
MAGIC.116	1.1815	0.728424	-0.252937	1.083	-0.536887	-1.63701
MAGIC.117	-0.924675	-0.526379	0.345715	0.118928	0.0698137	1.02308
MAGIC.118	0.963742	0.117423	-0.11658	-0.85093	-0.5285	0.303222
MAGIC.119	0.57846	-0.759211	0.0221288	1.05659	-0.0796926	-0.585151
MAGIC.120	-0.422252	-0.961489	-0.169472	0.180805	-0.0884878	0.0412179
MAGIC.121	0.0655174	0.85366	0.854238	-0.115527	-0.593054	-0.236786
MAGIC.122	-0.522553	0.547958	-0.714687	0.300816	0.111505	-0.630345
MAGIC.123	1.83638	-0.476906	-0.497777	1.91221	-0.388836	-0.000840607
MAGIC.124	0.896676	1.05749	-0.499277	-0.0983306	0.381494	0.838484
MAGIC.125	0.780466	0.577998	-0.112296	-1.77465	-0.320972	0.515862
MAGIC.126	-0.846827	1.14945	0.794727	0.590019	0.0853984	0.765095
MAGIC.127	0.975726	1.0666	-0.0628006	1.49811	0.145242	1.31714
MAGIC.128	0.275902	-0.125609	0.410042	0.664114	0.0266089	0.746008
MAGIC.129	0.241451	0.53289	1.70045	0.864822	-0.727053	1.96155
MAGIC.130	1.5237	-0.364736	0.577667	-0.336009	-0.463223	-0.21493
MAGIC.131	0.101038	0.16621	1.21049	-1.36903	0.0337418	0.269843
MAGIC.133	0.148619	-0.957475	0.543146	-1.14175	-0.21783	-0.130046
MAGIC.135	0.310474	-0.78202	0.706439	-1.34707	-0.567987	0.309529
MAGIC.138	1.00024	0.413708	-0.0783739	-1.03566	-0.438286	-0.0442703
MAGIC.139	0.0883703	0.696463	0.22893	-0.242782	-0.754928	1.00985
MAGIC.140	1.61804	-0.998809	0.166132	1.8359	-0.369648	0.453206
MAGIC.141	0.123508	-0.084642	1.05145	-0.00432241	-0.724618	0.364412
MAGIC.142	-0.272027	0.715789	2.03857	0.0535593	-0.158603	-0.986616
MAGIC.143	0.176679	-1.03954	0.892525	-0.806957	-0.157112	-0.26426
MAGIC.144	0.28325	0.139123	0.156218	1.13989	-0.36276	0.369761
MAGIC.145	0.553078	-0.217131	1.64601	0.892919	-0.69594	0.463607
MAGIC.146	1.45188	-0.276413	0.362377	1.77772	-0.284139	0.577768
MAGIC.147	0.517337	1.21428	0.691121	-0.11825	-1.10447	-0.193145
MAGIC.148	0.216297	1.17638	-0.600733	1.24044	-0.767895	0.665176
MAGIC.149	-0.90525	-0.034471	0.502124	0.43822	-0.233056	1.85603
MAGIC.150	0.616704	0.277556	0.169552	0.990174	-0.95667	-0.518663
MAGIC.151	0.600489	0.851695	0.3962	0.845464	-0.148505	1.47967
MAGIC.153	0.321948	-0.16298	-1.16238	0.926601	0.154267	1.85308
MAGIC.156	0.31209	-0.301181	0.947417	0.274447	0.102222	0.71675
MAGIC.157	-0.381014	0.715741	0.496448	-0.35187	-0.0837365	0.146769
MAGIC.158	1.66106	0.0707906	-0.430365	-0.927845	-0.700995	-0.278986
MAGIC.159	1.44743	-0.590166	-0.0512488	0.150024	0.145717	-0.75409
MAGIC.160	1.06568	-0.669162	0.180421	1.05674	-0.268183	0.3154
MAGIC.161	0.768217	-0.152571	0.233821	-0.148037	-0.0480922	0.45137
MAGIC.162	1.12736	-0.793821	-0.102265	-0.377968	-0.81341	0.431833
MAGIC.163	0.287808	-1.33249	-0.701862	1.03694	-0.213511	0.103636
MAGIC.164	0.568054	-0.154777	-0.133024	-0.464587	-0.470016	0.117928
MAGIC.165	0.494364	0.0237091	1.04565	-0.596441	0.0459885	1.92486
MAGIC.166	0.795104	-0.0118101	0.275164	0.246534	0.504968	-0.292972
MAGIC.167	1.31671	-0.113058	0.350354	-0.282093	0.676622	-0.204569
MAGIC.168	0.189825	-0.189989	1.16067	0.834435	0.414167	0.0203774
MAGIC.171	0.611066	-0.769131	-0.827451	0.815733	0.644697	0.149337
MAGIC.174	0.516125	-0.746559	-0.132051	-0.949245	-0.362151	0.166882
MAGIC.175	-0.0411734	0.115661	2.13218	-1.28907	-0.540868	0.89629
MAGIC.176	0.346832	-0.429498	0.0636638	0.0941771	0.498643	-0.486203
MAGIC.177	1.40023	1.09112	1.90513	-0.78035	-0.539289	-0.196919
MAGIC.178	0.487002	-0.745402	0.381328	0.429464	0.384094	0.325079
MAGIC.179	0.75604	-1.32828	-0.490434	-0.483691	0.85902	0.697307
MAGIC.180	1.24386	-0.066636	1.1891	-0.907806	-0.33381	0.600521
MAGIC.181	1.24524	0.642724	0.548451	0.254753	-0.401193	-0.433231
MAGIC.182	1.27943	1.01492	-0.397531	1.08409	0.343085	-0.320191
MAGIC.183	0.156198	-0.394288	0.634959	1.26747	-0.15217	-0.947315
MAGIC.185	-0.257916	-2.22267	-0.430743	0.890906	0.651247	-0.808036
MAGIC.186	0.826259	-0.876089	-0.965933	0.436386	0.695156	-0.00847803
MAGIC.187	-0.794418	-0.41269	0.097649	0.848715	0.930721	0.0128838
MAGIC.188	-0.216009	-0.0110397	1.26207	0.368511	0.0472342	-0.431039
MAGIC.199	1.2617	-0.0387467	0.771496	0.820906	0.751555	0.782162
MAGIC.200	-1.33837	0.841796	0.757787	0.649274	0.885183	0.0164082
MAGIC.201	-1.50189	0.232365	0.956641	0.784451	0.688417	-0.461407
MAGIC.203	0.893446	0.495504	-0.532534	0.26886	1.34287	0.297743
MAGIC.205	0.694359	0.20112	0.329908	-1.0038	1.15155	0.199364
MAGIC.206	0.855377	0.395281	0.226767	1.03069	1.06763	-0.0240003
MAGIC.207	0.229679	-1.53382	1.37344	0.969809	0.51512	-0.305212
MAGIC.209	0.968698	0.203337	0.707486	0.180401	0.0641513	0.766382
MAGIC.210	-0.149526	2.21086	1.1851	0.940717	-0.275817	-0.476771
MAGIC.213	0.565981	0.392256	0.794322	-1.53481	0.813424	-1.1315
MAGIC.214	0.83356	1.33135	-0.205397	2.42622	0.301686	0.169759
MAGIC.215	-0.73635	1.12939	0.959635	-0.0492432	0.223379	0.401762
MAGIC.218	0.608979	1.3227	1.11717	0.00802243	-0.586064	1.4633
MAGIC.219	0.526808	-0.710695	1.35648	-0.183092	-0.0201317	0.0636805
MAGIC.220	1.71442	0.296796	0.0291955	0.562072	0.670899	-0.198487
MAGIC.221	0.254241	0.690682	0.509783	-2.36261	0.740736	0.194906
MAGIC.223	-1.00893	0.52065	0.697935	-0.814566	0.480127	-0.471446
MAGIC.224	0.257146	1.0504	-0.0101	0.555814	-0.0434633	1.74028
MAGIC.225	1.60874	-0.548128	0.781563	-0.759173	0.734838	0.163577
MAGIC.226	0.411156	-0.306754	0.112642	-0.389003	0.804875	-0.450526
MAGIC.227	-0.192554	1.3356	1.15408	2.18967	0.367776	-1.39169
MAGIC.228	0.309634	0.821094	0.781285	1.2583	0.861839	-0.390631
MAGIC.229	0.397361	1.24039	1.04242	-0.855798	0.475305	0.47232
MAGIC.230	0.292609	0.326486	-0.173283	0.660307	0.272507	-0.803852
MAGIC.231	0.865397	0.673183	0.679786	-0.624538	0.390354	0.814185
MAGIC.232	0.36799	1.1972	0.719536	0.464432	0.343982	-0.495025
MAGIC.233	0.107483	-0.502627	-0.139772	-0.78617	0.466565	-0.920615
MAGIC.234	-0.187548	-0.658111	1.40521	1.16364	0.547176	-0.547749
MAGIC.236	0.157422	0.120577	0.904419	0.0411117	0.310445	-0.456811
MAGIC.237	1.2957	0.223565	0.360306	0.187837	0.344977	0.158374
MAGIC.239	0.0789345	-0.236649	-0.565775	1.17587	0.378427	-0.111181
MAGIC.240	-0.479179	-1.39654	-0.147626	1.13039	0.466323	0.296581
MAGIC.241	0.420817	-0.661639	-0.0740212	-0.971251	0.20532	0.575078
MAGIC.242	1.19656	0.698094	1.08027	1.4306	0.219876	0.815421
MAGIC.243	1.1892	-0.13697	-0.190613	0.678515	0.125061	-1.24246
MAGIC.245	1.75518	-0.395383	0.275706	0.242592	0.384558	-0.686354
MAGIC.247	-0.628279	-0.882656	0.0332648	-0.917706	1.00179	0.282048
MAGIC.248	2.45034	-1.26682	-0.408312	0.362829	-0.339848	-0.0652843
MAGIC.250	0.700965	0.778826	-0.537171	-0.220015	0.592153	-0.971841
MAGIC.251	0.530618	0.919638	-0.831671	1.30557	-0.118744	0.884154
MAGIC.253	0.686768	0.402863	-0.0292261	-0.230835	0.391414	0.26763
MAGIC.254	0.44309	-0.0118581	2.04181	-0.406404	0.394865	0.885604
MAGIC.255	0.66686	0.644656	1.14644	-0.839517	1.4891	1.5129
MAGIC.256	-0.145613	-0.881427	1.60386	1.2055	0.715938	-1.57926
MAGIC.261	1.246	-0.312593	0.657852	-1.71892	0.272165	0.413498
MAGIC.262	0.124959	0.0829743	0.721132	-0.433658	0.418714	0.772314
MAGIC.264	1.011	-1.1244	0.418043	-0.419555	0.195005	-0.338872
MAGIC.265	0.824094	0.494065	1.7089	-1.02942	-0.959061	-0.704817
MAGIC.266	0.526477	0.758256	1.20514	0.105257	-0.757449	-1.29412
MAGIC.271	1.16188	0.165548	-0.129849	-1.55357	-0.155525	-0.344897
MAGIC.278	0.685125	-0.945209	-0.0311566	-0.165527	0.303988	0.217387
MAGIC.280	0.568845	0.732029	-0.377425	-0.349654	0.106155	1.13034
MAGIC.282	1.40495	0.235972	0.265788	0.396706	-0.528069	0.172428
MAGIC.283	0.0331346	-0.260752	0.51448	0.123498	-0.0547725	-0.904766
MAGIC.284	1.03172	0.1473	-0.489117	0.384333	-0.447507	0.373266
MAGIC.285	0.74899	-1.15321	0.636236	0.277933	0.201899	0.592807
MAGIC.286	0.0320147	0.964712	-0.461663	-0.63287	0.23946	2.46264
MAGIC.287	0.883281	0.539865	-0.335095	0.971482	1.10353	0.358111
MAGIC.289	1.47451	-1.84593	-0.695247	0.100816	-0.168813	-0.298613
MAGIC.290	1.65875	-0.693841	-1.54543	1.7998	0.620868	-1.01391
MAGIC.291	0.147255	-0.0739503	1.35273	0.576227	0.650711	0.215568
MAGIC.292	-0.403397	-0.14054	-0.276888	0.215561	0.568276	-0.13832
MAGIC.293	-1.25047	0.328557	0.995402	0.337166	0.273586	0.463818
MAGIC.294	0.237749	0.78822	-0.376949	-0.670551	0.939288	0.695751
MAGIC.295	1.51499	-0.763306	-0.837567	1.15385	0.441563	-0.445845
MAGIC.296	0.200807	-0.480164	-0.0587457	-0.198743	1.01195	0.364433
MAGIC.297	0.977262	0.243901	-0.60958	-0.0216253	0.768037	-0.331604
MAGIC.298	0.237744	0.652209	2.16846	-0.524673	0.176479	-1.18591
MAGIC.299	0.718739	-0.0229115	1.47927	-1.00559	0.219251	-1.23368
MAGIC.300	0.444613	-1.48091	0.280871	-0.242964	0.556992	-1.03824

## Sheet: Leaf7Petal
SUBJECT.NAME	Leaf7Petal.PC1	Leaf7Petal.PC2	Leaf7Petal.PC3	Leaf7Petal.PC4	Leaf7Petal.PC5	Leaf7Petal.PC6
MAGIC.1	0.205012	-1.05151	-0.279843	-0.807983	-0.33284	0.00407075
MAGIC.4	0.622473	-0.420015	0.392078	0.176803	-0.664596	-0.396924
MAGIC.5	-0.382232	0.240593	-1.20741	-1.14646	0.0820743	0.678376
MAGIC.6	-0.379947	0.71398	0.807846	-0.201888	-0.739857	0.229178
MAGIC.7	0.00808874	-1.25661	0.176947	0.833682	-0.233076	0.80744
MAGIC.8	-1.02283	0.409877	-0.864622	-0.826213	0.349075	2.15499
MAGIC.9	-0.661798	-0.51928	0.662842	0.389088	-0.00850006	0.145573
MAGIC.10	-0.438053	0.326602	1.64032	-1.02766	-1.14166	0.431015
MAGIC.12	-0.507254	-0.562941	0.45501	-0.0621165	-0.8056	0.851181
MAGIC.13	-0.674564	0.382739	0.132966	-0.307314	-0.255318	0.379458
MAGIC.14	0.205628	0.2367	-0.00459498	-0.314897	-0.405329	1.16325
MAGIC.16	-0.784826	-0.611332	-1.89344	-0.46813	-0.188936	-0.505129
MAGIC.17	-0.242152	0.950175	-2.73226	0.348332	-0.340337	-1.91593
MAGIC.18	-0.29136	-0.0102957	-1.18844	-0.367527	-0.52152	-1.10965
MAGIC.19	-0.618782	2.60805	-2.16098	-0.222042	0.0637329	0.270933
MAGIC.20	-1.05729	-0.65143	-1.64447	-0.526449	0.169248	2.31498
MAGIC.21	-0.627903	0.912143	-0.827087	0.322142	-0.426329	0.749975
MAGIC.23	-0.505332	0.945101	-0.250281	0.644572	-0.0961812	2.41754
MAGIC.24	-1.0489	-0.530399	-2.37196	-0.273774	-0.446309	-0.533182
MAGIC.25	0.21426	0.625261	-1.10785	-1.99381	-0.286938	0.279116
MAGIC.26	-0.711465	0.736098	-0.739373	-0.418619	-0.543752	0.857503
MAGIC.27	-0.542871	2.5135	-0.899694	-0.988974	0.0387611	1.20983
MAGIC.28	0.698962	0.120096	-2.84974	1.23514	-0.75462	-2.38722
MAGIC.30	0.660121	0.0206821	-0.854387	0.410961	-0.214527	-0.559645
MAGIC.32	0.0698597	0.517168	0.336401	-0.474482	-0.4731	-0.75629
MAGIC.34	0.0201776	0.130909	-0.563171	-1.32766	-0.432201	-0.170553
MAGIC.35	-0.0841077	-0.0467736	-0.515714	-1.95041	-0.474774	-1.2491
MAGIC.36	-1.31453	0.684709	2.1628	-0.167092	-0.715992	-0.0247297
MAGIC.37	0.285582	0.0852704	-0.968115	-0.434944	-0.126336	-0.282804
MAGIC.38	0.230807	-0.270308	-0.766079	-1.24848	-0.676861	-0.739839
MAGIC.39	-0.666912	1.19302	0.768451	-0.149308	-0.291937	0.0959967
MAGIC.40	0.0446199	1.13958	-0.259756	0.758763	-0.23217	1.0764
MAGIC.41	-0.415095	-2.34313	-0.994812	0.494653	-0.0530494	0.0341749
MAGIC.42	0.270424	0.722086	-1.28306	0.399196	-0.479381	-0.208633
MAGIC.43	0.768001	0.648456	-0.519964	0.621925	-0.382151	-0.744171
MAGIC.44	-0.233271	-0.460901	-0.458272	-0.697384	0.0566873	0.560456
MAGIC.45	-1.03411	0.713882	1.42205	1.38671	-0.734232	-0.411758
MAGIC.46	0.418112	-1.44227	-0.152611	0.679466	-0.765957	0.123835
MAGIC.49	-0.187469	-0.00269133	0.553365	1.61165	-0.379198	0.660386
MAGIC.50	0.258875	1.06383	-0.155195	0.973931	-0.340206	-1.18204
MAGIC.51	-0.342124	-1.02989	-2.3739	0.520885	0.0309872	0.89454
MAGIC.52	0.430406	0.586223	0.0394693	-0.486125	0.0013195	1.05133
MAGIC.53	0.740035	-1.63476	0.118407	-1.52775	0.0532242	1.06489
MAGIC.54	-0.29253	2.10057	-0.216234	0.135598	-0.559219	-0.941956
MAGIC.55	-0.513583	1.151	-0.56377	-1.04838	-0.579324	-1.09709
MAGIC.57	-0.242781	0.759201	-0.537758	-1.57293	0.0383976	1.46182
MAGIC.59	-0.753016	-0.707243	-1.33398	0.744962	-0.484799	0.386996
MAGIC.60	-0.385533	0.072237	0.416224	0.581886	-1.19229	0.428239
MAGIC.61	-0.652677	-1.00378	-0.362121	-0.834862	-0.713874	0.364168
MAGIC.62	0.351775	-0.916472	-0.776215	-1.27752	-0.326604	-0.0339387
MAGIC.63	-0.531019	0.204282	-0.947612	-0.392155	-0.239666	-0.514618
MAGIC.64	0.184505	0.98408	0.240649	0.00582979	-0.56134	1.224
MAGIC.66	-0.361849	1.04238	-2.64682	1.18792	-0.486129	1.42141
MAGIC.67	-0.70107	0.399786	0.624595	0.0288662	-0.632059	-0.653917
MAGIC.68	-0.469336	0.132488	0.537278	-0.0874635	-0.199722	0.299545
MAGIC.70	-1.12275	0.342227	0.798081	-0.289383	0.076346	1.44679
MAGIC.71	0.26626	-1.66807	-0.104525	-0.829809	-0.522965	0.400433
MAGIC.72	-0.0845576	1.35029	-0.381379	-0.0374106	-0.32168	-0.491941
MAGIC.73	-0.353788	0.96597	0.177136	2.4912	-0.50323	-0.702005
MAGIC.74	-0.451716	-1.96271	-0.3089	0.972541	-0.794245	0.652847
MAGIC.75	-1.70574	0.0103895	0.620796	0.936722	-0.0796339	1.31276
MAGIC.77	-0.121527	0.588432	-0.457928	-0.94819	-0.198379	-1.08249
MAGIC.79	-0.486795	-0.892373	-1.56669	0.680042	-0.271641	-0.317187
MAGIC.80	-0.926001	1.04618	0.229337	0.169766	-0.21827	-1.1935
MAGIC.81	-0.114005	-2.36925	-0.454254	0.151095	-0.168753	-0.15215
MAGIC.83	-0.844991	-1.78208	1.23551	0.368441	0.459988	1.64508
MAGIC.85	0.0835068	-0.942508	-0.0602151	0.079764	0.109247	-0.483381
MAGIC.86	0.622968	0.630994	-1.51801	0.0306003	0.538358	-0.0621156
MAGIC.88	-0.745961	0.45687	1.07221	0.0916815	-0.266218	-0.388215
MAGIC.89	0.0537339	0.75914	0.0494344	-1.00445	-0.363757	-2.15607
MAGIC.90	0.270894	1.99441	-0.673901	1.07675	-0.256595	-0.806311
MAGIC.91	0.372348	0.250456	-1.50527	-1.19724	-0.0876564	-0.885097
MAGIC.92	-0.299689	1.75945	0.0339524	-2.39502	-0.580227	-0.312945
MAGIC.93	0.550495	0.718263	-0.0835991	-0.829149	-0.340074	0.0104304
MAGIC.94	0.203272	1.02723	-0.891225	-0.745001	-0.508897	0.233374
MAGIC.95	-0.336095	0.0553426	-1.66796	-1.04657	0.220164	-1.37608
MAGIC.96	-0.366547	0.50683	1.32295	0.863816	-0.287603	-1.31217
MAGIC.97	0.275719	-0.284895	-1.06091	-1.3797	0.468118	0.0383689
MAGIC.98	0.152739	0.305146	-0.852085	0.396751	0.445516	-0.492783
MAGIC.99	0.165404	0.421416	0.273131	0.367598	0.194727	-1.12363
MAGIC.101	-0.283974	-0.552309	-0.0758276	1.79183	-0.621306	-0.614363
MAGIC.103	0.289818	0.355072	-1.14425	0.890374	0.309369	0.4244
MAGIC.104	0.471248	0.5545	-0.594755	-0.394777	-0.212324	-1.3792
MAGIC.106	0.272853	0.525594	0.605368	-0.286016	0.253063	0.951831
MAGIC.107	-0.281823	0.413016	1.03594	-0.25727	-0.234586	0.454057
MAGIC.108	0.447461	0.929928	1.24065	0.0715361	-0.717566	-0.836956
MAGIC.109	0.670214	-0.792931	-0.432847	-0.0808949	-0.227089	-0.776632
MAGIC.111	0.641431	-0.415152	-0.0787787	-0.570221	-0.117581	-0.384882
MAGIC.112	0.18401	-1.1614	0.793584	0.32	-1.2874	-0.510419
MAGIC.113	-0.123853	0.237298	0.0457163	-1.05088	-0.0924854	1.65085
MAGIC.114	0.54188	1.21791	1.24684	0.843718	-0.87978	0.818289
MAGIC.115	-0.135933	1.13366	0.300918	0.029647	-0.136519	1.74197
MAGIC.116	0.822798	1.20011	0.423775	1.40137	-0.683214	-0.866787
MAGIC.117	-0.864066	1.04938	-0.458159	-0.539234	0.448034	1.37531
MAGIC.118	0.9956	-1.02152	0.818299	-0.0991413	-0.689853	-0.162966
MAGIC.119	0.220979	0.0574176	0.0309345	1.16566	0.065061	0.499061
MAGIC.120	0.129493	-2.49873	-0.0135655	0.738325	-0.159847	1.21983
MAGIC.121	0.392864	0.125096	-0.302308	-0.891617	-0.383471	-0.170509
MAGIC.122	0.211848	-0.980593	-1.05652	0.122732	-0.0820925	-0.944127
MAGIC.123	0.878654	1.01955	-0.234763	2.11377	-0.0685705	1.14519
MAGIC.124	0.521616	2.29113	1.10431	0.496838	0.370165	1.50969
MAGIC.125	0.743164	0.257724	1.12606	-1.09351	-0.494895	0.201356
MAGIC.126	0.0944015	-0.574408	-0.192487	0.0376569	0.276762	0.587691
MAGIC.127	0.778143	1.28251	-0.907791	0.761838	0.595958	1.41701
MAGIC.128	0.1315	0.492652	-0.542231	0.0353926	0.523659	1.7321
MAGIC.129	0.12868	1.26246	0.596049	0.0534237	-0.111131	1.49975
MAGIC.130	1.27237	-1.50263	0.245335	-0.246921	-0.315394	0.0843229
MAGIC.131	0.190981	0.115482	1.16761	-1.38768	-0.145644	-1.44529
MAGIC.133	-0.210966	0.470829	0.621455	-1.17667	-0.014117	1.29809
MAGIC.135	0.360479	-1.37582	0.63524	-1.13542	-0.558122	0.0896897
MAGIC.138	0.907722	-0.178356	-0.164985	-1.12771	-0.60653	-1.29895
MAGIC.139	0.291965	0.461322	-0.162723	-0.525634	-0.788637	-0.388406
MAGIC.140	0.650069	0.619539	0.133001	1.9896	-0.155104	0.693603
MAGIC.141	0.299153	-0.633113	0.541745	-0.118333	-0.620273	0.0899938
MAGIC.142	0.0205192	0.575302	0.682695	-0.877086	0.189318	0.296104
MAGIC.143	0.0881827	-0.909527	1.24095	-0.315782	-0.31547	-0.514814
MAGIC.144	0.448532	-0.477304	-0.335448	1.0009	-0.269251	0.0985761
MAGIC.145	0.441343	-0.356404	-0.0839769	-0.0270636	-0.0252906	1.28936
MAGIC.146	0.988757	-0.335902	-0.334482	1.62799	-0.139079	-0.827443
MAGIC.147	0.637157	0.810614	-0.0186555	-0.723341	-0.933487	-0.168584
MAGIC.148	0.755697	-0.478869	-1.2757	0.845512	-0.709483	-0.186688
MAGIC.149	-0.33493	-0.504602	0.340705	0.529265	-0.330398	0.206276
MAGIC.150	0.645001	-0.260373	-0.343223	0.753865	-0.922268	-1.09061
MAGIC.151	0.796446	-0.147529	-0.0802539	0.623185	0.0843382	0.263217
MAGIC.153	0.419646	-0.636305	-2.19699	0.308025	0.315837	-0.0441043
MAGIC.156	0.27459	-0.341002	0.0415438	-0.101588	0.32599	0.411039
MAGIC.157	0.240716	-0.534636	0.294084	-0.442598	0.0357321	0.745367
MAGIC.158	1.24912	-0.285828	0.847698	-0.0545083	-0.854643	0.0215049
MAGIC.159	0.867197	-0.164947	1.0924	1.005	-0.0239166	-0.226553
MAGIC.160	0.571929	-0.0669392	-0.389164	0.819749	0.150129	1.10067
MAGIC.161	0.514928	0.173718	1.53683	0.796323	-0.267173	0.269776
MAGIC.162	0.872339	-1.36619	0.000639991	-0.043775	-0.725312	0.588064
MAGIC.163	-0.208404	0.410884	0.402841	1.88391	-0.48363	-0.236751
MAGIC.164	0.546526	-0.539508	0.154378	-0.186262	-0.637149	-0.996783
MAGIC.165	0.348233	0.30353	0.816903	-0.671787	0.283773	0.2409
MAGIC.166	0.34022	1.16994	0.745459	0.449397	0.435699	-0.477607
MAGIC.167	0.760938	0.548757	0.284236	-0.341012	0.74308	-0.447306
MAGIC.168	0.0585149	0.44206	0.921245	0.810007	0.411566	-0.545042
MAGIC.171	0.0895004	0.670905	-2.39916	-0.313113	0.865864	-0.874013
MAGIC.174	0.463869	-1.1565	0.56432	-0.32926	-0.587717	-0.99333
MAGIC.175	0.323459	-0.967204	1.1534	-1.77264	-0.00133072	1.63405
MAGIC.176	0.176184	0.0595109	-0.752949	-0.447077	0.752134	0.344106
MAGIC.177	1.34217	-0.118479	1.43976	-0.958142	-0.0618942	1.58186
MAGIC.178	0.361088	-0.807554	0.594864	0.848336	0.392686	0.122947
MAGIC.179	0.134202	0.174812	1.04527	0.620795	0.638135	0.573969
MAGIC.180	1.23721	-1.70712	0.767126	-0.86539	-0.0392009	1.01848
MAGIC.181	1.02905	0.269594	0.791141	0.484404	-0.521055	-0.705246
MAGIC.182	1.10445	0.643783	-0.0912956	1.2104	0.34503	-0.208795
MAGIC.183	0.217534	-0.610302	0.192586	1.19582	-0.104516	-0.999824
MAGIC.185	-0.353061	-1.75691	-0.636909	1.16323	0.693265	0.412201
MAGIC.186	0.627495	-1.16338	-0.596725	0.886666	0.639537	0.00249221
MAGIC.187	-0.638972	0.575489	-0.611491	0.363457	0.88839	-0.528798
MAGIC.188	-0.196586	0.711876	0.838251	0.132175	0.090401	-0.218144
MAGIC.199	0.769235	0.443412	0.0616673	0.448489	1.04354	0.517349
MAGIC.200	-0.525764	0.330285	-0.795062	-0.37674	0.85873	-1.40654
MAGIC.201	-0.781603	0.155149	-0.312068	0.0207448	0.763748	-0.344461
MAGIC.203	0.617178	1.00459	0.178956	0.593081	1.24223	-0.309718
MAGIC.205	0.383677	1.03719	1.23882	-0.585863	1.19529	0.908123
MAGIC.206	0.598823	0.769392	0.00777391	0.811882	1.28563	0.221829
MAGIC.207	-0.0509852	-0.911548	0.904874	1.08287	0.637379	-0.333282
MAGIC.209	0.859764	-0.402888	-0.113461	-0.223487	0.285565	0.0681772
MAGIC.210	0.639576	0.409318	0.258326	0.296122	-0.122484	-0.364168
MAGIC.213	0.895669	-1.32706	1.54901	-0.898439	0.528097	-0.788513
MAGIC.214	0.526394	2.41835	-0.157986	2.22343	0.350045	-0.127686
MAGIC.215	0.0056759	0.103431	1.02731	-0.0290519	0.252398	-0.0227798
MAGIC.218	0.778961	0.596328	0.696869	-0.361534	-0.155389	1.3848
MAGIC.219	0.312811	-0.523005	0.816077	-0.301635	0.250881	0.709021
MAGIC.220	0.893642	1.73118	1.2579	1.17999	0.773578	1.084
MAGIC.221	0.452027	0.209923	1.47449	-1.86685	0.324372	-1.21773
MAGIC.223	-0.228337	-0.47393	0.739109	-0.760272	0.310537	-0.433554
MAGIC.224	0.415757	0.919954	0.0465818	0.414224	0.111329	0.323118
MAGIC.225	0.959206	-0.147143	1.59267	-0.0903906	0.628765	-0.857731
MAGIC.226	0.373674	-0.464092	-0.0545472	-0.386879	0.640349	-1.33141
MAGIC.227	0.21906	0.890553	0.409366	1.70312	0.448037	-0.662904
MAGIC.228	0.337563	1.02848	0.075473	0.651987	1.37068	1.46237
MAGIC.229	0.681824	0.330097	0.889378	-1.05629	0.56144	0.0324228
MAGIC.230	0.435577	-0.116099	-0.258112	0.643045	0.0865821	-1.40229
MAGIC.231	0.827509	0.201501	1.24137	-0.264919	0.473712	0.95121
MAGIC.232	0.419944	1.36692	0.860321	0.321293	0.438215	-0.409646
MAGIC.233	0.183454	-0.672981	0.620269	-0.179945	0.0432643	-1.38455
MAGIC.234	-0.384809	0.664834	-0.497416	-0.0506082	1.41456	2.52033
MAGIC.236	0.317215	-0.325735	0.46023	-0.154723	0.379229	-0.665005
MAGIC.237	1.04717	-0.298111	-0.559016	-0.285158	0.633135	-0.0114303
MAGIC.239	0.206895	-0.476659	-1.04415	0.996293	0.293167	-0.802976
MAGIC.240	-0.498123	-0.600804	-1.91557	0.143297	0.995582	1.13697
MAGIC.241	0.355117	-0.821785	0.15195	-0.702868	0.203006	0.106096
MAGIC.242	0.976521	0.415991	0.827704	1.42625	0.365168	-0.256939
MAGIC.243	0.538064	1.22906	0.402257	0.92538	0.105833	0.176949
MAGIC.245	1.0315	0.160867	0.266754	0.306347	0.478391	-0.305302
MAGIC.247	-0.290151	-1.14815	0.43753	-0.469324	0.705589	-0.889159
MAGIC.248	1.66244	-1.91129	-0.012708	1.0666	-0.211137	0.705137
MAGIC.250	0.68644	0.539079	-1.09463	-0.790353	0.650777	-0.438859
MAGIC.251	0.78214	-0.0664486	-0.641038	1.43147	-0.0853314	0.280338
MAGIC.253	0.818525	-0.624326	-0.332121	-0.387822	0.576415	0.634593
MAGIC.254	0.446187	-0.427269	-0.142976	-1.67807	1.15565	1.57949
MAGIC.255	0.859782	-0.571637	1.48815	-0.464756	1.43048	-0.0355872
MAGIC.256	-0.148467	-0.600315	0.597776	0.910578	0.737743	-1.01267
MAGIC.261	0.89257	-0.51479	0.762582	-1.6154	0.363611	-0.133146
MAGIC.262	0.234391	-0.0756507	0.443362	-0.598977	0.729723	1.0584
MAGIC.264	0.749581	-1.68614	0.164021	-0.246858	0.170948	-1.02598
MAGIC.265	0.542737	1.00162	2.30967	-0.733402	-0.970455	-0.225834
MAGIC.266	0.640781	0.133158	0.111997	-0.539117	-0.589554	-0.103829
MAGIC.271	0.981654	-0.405241	-0.156568	-1.58359	-0.257564	-0.748983
MAGIC.278	0.48473	-1.09613	-0.0357165	0.14694	0.177795	-0.466372
MAGIC.280	0.629804	0.389131	-0.122694	-0.293765	0.0746794	-0.0687141
MAGIC.282	0.973603	0.38489	0.171931	0.324771	-0.317334	0.300274
MAGIC.283	0.234949	-0.773198	0.95832	0.618533	-0.159436	0.514487
MAGIC.284	0.79024	0.137995	0.463805	1.03506	-0.606134	0.096686
MAGIC.285	0.348092	-0.675357	0.255575	0.281494	0.366045	-0.22352
MAGIC.286	0.429969	0.194235	0.583924	-0.00902594	0.0517532	0.619841
MAGIC.287	0.821438	0.133425	0.115381	1.3208	0.935767	-0.354985
MAGIC.289	0.665409	-1.02619	-1.15899	0.0665795	0.0230877	0.300984
MAGIC.290	1.03	-0.372095	-1.28502	2.09585	0.730312	0.905104
MAGIC.291	0.353301	-0.79925	0.727276	0.447668	0.939613	0.957357
MAGIC.292	0.12175	-1.25577	-0.294062	0.387327	0.465424	-0.184708
MAGIC.293	-0.388178	-0.722795	0.220928	-0.0226075	0.367012	0.433448
MAGIC.294	0.417721	0.489916	-0.59796	-1.02329	1.07124	0.446368
MAGIC.295	0.987189	-0.736855	-0.890887	1.33865	0.585982	0.623113
MAGIC.296	0.2062	-0.495124	0.200329	0.0880391	0.932132	0.0743283
MAGIC.297	1.02603	-0.92681	-0.283722	0.35938	0.559967	-0.332639
MAGIC.298	0.512748	-0.278824	1.99323	-0.463789	0.0558572	-0.980241
MAGIC.299	0.451685	0.352246	1.41803	-1.04886	0.152435	-1.12567
MAGIC.300	0.250574	-1.50367	0.217824	0.0759865	0.483607	-0.551393

## Sheet: life history
SUBJECT.NAME	DaysToBolt	DaysToFlower	BlotToFlower	RosetteLeafNumber	BranchNumber	StemHeight	PodNumber
MAGIC.1	22	26	4	8.75	9.375	22.1375	238.5
MAGIC.4	30	38	8	17.125	4.625	36.425	247.375
MAGIC.5	25	30	5	10.7143	6.625	36.9125	298.143
MAGIC.6	39	44	5	19.625	2.5	40.45	268
MAGIC.7	29	34	5	12.5	2.625	33.6375	147.125
MAGIC.8	22	29	7	8	5	31.8	258.375
MAGIC.9	25	32	7	11.1429	3.14286	35.5857	246.857
MAGIC.10	47	52	5	35.625	2.25	30.75	129.25
MAGIC.11	22	26	4	9	6.25	28.275	213
MAGIC.12	29	34	5	16.5714	4.85714	40.9286	205.5
MAGIC.13	32	37	5	NA	4.5	45.825	433.125
MAGIC.14	35	39	4	NA	3.14286	41.8286	187.429
MAGIC.16	24	27	3	10.25	3.57143	15.8429	147.25
MAGIC.17	24	31	7	10.25	3.875	41.0875	334
MAGIC.18	29	36	7	NA	4.375	35.7	329.375
MAGIC.19	32	40	8	17.875	3.375	45.9375	121
MAGIC.20	24	27	3	8.25	3.625	23.0125	161
MAGIC.21	31	37	6	NA	4.125	39.25	178
MAGIC.23	30	40	10	NA	4	41.5125	373.75
MAGIC.24	24	31	7	10.875	3.875	17.8	141.5
MAGIC.25	27	32	5	NA	4.5	40.75	174.75
MAGIC.26	26	31	5	NA	5.125	35.7125	192
MAGIC.27	25	31	6	11.5	4	45.9	401.4
MAGIC.28	35	40	5	21.75	NA	NA	NA
MAGIC.30	31	38	7	NA	2.375	38.075	149.5
MAGIC.31	64	72	8	NA	NA	NA	NA
MAGIC.32	31	38	7	16.7143	1.5	53.6375	185.667
MAGIC.34	24	31	7	12.8571	4.875	37.9125	177.5
MAGIC.35	27	31	4	NA	5.375	32.5875	185.25
MAGIC.36	52	58	6	27.625	NA	NA	NA
MAGIC.37	33	39	6	NA	4.25	40.525	334.875
MAGIC.38	24	29	5	12.2857	3.71429	38.9714	298.75
MAGIC.39	41	46	5	NA	1	43.9625	224.75
MAGIC.40	29	35	6	NA	4.28571	45.6286	128.5
MAGIC.41	24	30	6	9.75	5.25	27.5625	137.5
MAGIC.42	22	28	6	8.875	3.875	31.15	225
MAGIC.43	28	34	6	NA	4.5	48.5875	295.25
MAGIC.44	28	33	5	NA	5.375	44.1875	146.75
MAGIC.45	46	52	6	NA	1.2	44.88	421.5
MAGIC.46	32	38	6	NA	6.25	35.9875	393.125
MAGIC.49	34	40	6	NA	2.625	46.6875	87.6667
MAGIC.50	33	40	7	NA	1	56.6875	244
MAGIC.51	28	34	6	NA	3.5	13.325	NA
MAGIC.52	29	36	7	NA	4.125	48.0875	244.5
MAGIC.53	28	34	6	NA	5.375	39.4375	250
MAGIC.54	38	43	5	NA	1.5	59.3375	258.25
MAGIC.55	31	38	7	NA	3.25	42.8375	238.5
MAGIC.57	24	28	4	NA	3.125	41.9625	252.75
MAGIC.59	23	26	3	NA	3.75	32.2875	146.25
MAGIC.60	26	32	6	NA	5.5	31.7125	152.5
MAGIC.61	24	29	5	12.1429	4.5	25.2375	196.5
MAGIC.62	24	31	7	12.125	3.625	31.8625	141.5
MAGIC.63	24	31	7	9.375	4.375	44.4125	224.5
MAGIC.64	47	53	6	NA	2.66667	40.1667	235.333
MAGIC.66	37	42	5	NA	1.375	23.4	177.375
MAGIC.67	30	38	8	NA	4.125	40.4	336.75
MAGIC.68	29	37	8	NA	4.5	37.675	307.25
MAGIC.70	38	44	6	NA	NA	NA	NA
MAGIC.71	32	40	8	NA	3.57143	35.3286	244.333
MAGIC.72	30	38	8	NA	4.625	41.4625	86.75
MAGIC.73	50	58	8	NA	1.5	47.175	280
MAGIC.74	33	39	6	NA	3.375	34.925	164.5
MAGIC.75	40	46	6	NA	NA	NA	NA
MAGIC.76	21	28	7	8	4	24.4875	145.75
MAGIC.77	30	36	6	12.6667	4.42857	40.0571	195
MAGIC.79	35	39	4	NA	3.125	17.35	145.5
MAGIC.80	49	56	7	NA	NA	NA	NA
MAGIC.81	33	38	5	12.125	4.125	46.35	319.75
MAGIC.83	30	35	5	NA	1.5	40.2	304.75
MAGIC.84	45	52	7	NA	3.75	40.325	234
MAGIC.85	29	34	5	12.25	5	41.4125	239.25
MAGIC.86	39	42	3	NA	4.85714	35.5714	311.286
MAGIC.88	34	39	5	NA	4.625	47.3625	367
MAGIC.89	50	55	5	NA	1	43.4	245
MAGIC.90	37	44	7	NA	3.28571	45.4857	170.667
MAGIC.91	24	27	3	8.75	5	38.6875	238.5
MAGIC.92	29	35	6	11.2857	6.14286	35.6714	341.75
MAGIC.93	30	36	6	13.1429	4.375	34.6125	158.571
MAGIC.94	25	35	10	14.2857	5.71429	39.5	301.667
MAGIC.95	26	32	6	7.28571	8.42857	29.7857	248.667
MAGIC.96	53	61	8	19.25	2	49.6	268
MAGIC.97	23	31	8	10.1429	4.625	37.2375	265.25
MAGIC.98	54	61	7	27.5	NA	NA	NA
MAGIC.99	52	57	5	30.25	NA	NA	NA
MAGIC.101	28.25	35.5	7.25	12.75	4	41.125	142.25
MAGIC.103	26.75	32	5.25	13.5	5.25	33.45	290.75
MAGIC.104	32	38	6	19.5	2.25	29.525	122.25
MAGIC.105	NA	NA	NA	NA	NA	NA	NA
MAGIC.106	26.25	31	4.75	12	3	43.675	233
MAGIC.107	21.25	27.75	6.5	9.75	4	32.1	160.25
MAGIC.108	32.25	37.5	5.25	22.75	1.75	42.8	197.25
MAGIC.109	25.75	29.75	4	11.5	2.25	22.925	78
MAGIC.111	29.25	36.25	7	13.75	3.75	35.925	174.5
MAGIC.112	23.75	28.25	4.5	10.25	5.5	31.85	234
MAGIC.113	21.25	27.25	6	7.25	4.75	35.325	173
MAGIC.114	31.25	38.5	7.25	22	1.25	37.175	132.25
MAGIC.115	31	38.25	7.25	21.25	1.25	32.6	88.5
MAGIC.116	42.5	48	5.5	27.25	1	38.45	129.75
MAGIC.117	29	34	5	17	6	41.5	209.667
MAGIC.118	29.25	34.75	5.5	17.5	2	57.5	190
MAGIC.119	38	45	7	23.75	2	28.25	196.5
MAGIC.120	41	45	4	29	NA	NA	NA
MAGIC.121	25.5	31	5.5	8.75	6	29.5	182.5
MAGIC.122	23	29.75	6.75	8.25	NA	33	134
MAGIC.123	36.5	41.25	4.75	25.75	6	26.2	128.25
MAGIC.124	31.75	37.75	6	20.5	3.75	33.625	127
MAGIC.125	46	54	8	32.25	1.5	29.35	114.25
MAGIC.126	25.75	30.75	5	9.5	3	32.8	66.5
MAGIC.127	33.75	40.5	6.75	19.5	5.75	46.6	221.75
MAGIC.128	27.75	35.25	7.5	16	3	33.125	194.75
MAGIC.129	34.6667	40.3333	5.66667	24.5	2	38.4333	150.667
MAGIC.130	34	38.5	4.5	22.25	1	32.175	123
MAGIC.131	27.5	33.5	6	17.5	4.75	40.7	253.25
MAGIC.133	30.25	36.25	6	19.5	1.5	42.1	163
MAGIC.135	23.25	28	4.75	11	5.5	26	141
MAGIC.138	25.25	31.5	6.25	13	3.5	28.725	88.25
MAGIC.139	24.75	31.25	6.5	11.5	4.25	28.375	197
MAGIC.140	36	40	4	29	1	35.975	150
MAGIC.141	20.75	25.75	5	8.75	2.5	29.175	101.75
MAGIC.142	27.25	35	7.75	12.5	4.5	36.95	248.5
MAGIC.143	22.5	27.25	4.75	10.25	5.25	36.375	149.75
MAGIC.144	31.75	35.75	4	23.75	3.25	33.325	387.5
MAGIC.145	34.25	48.5	14.25	26.25	5	36.975	153.75
MAGIC.146	43.25	47.75	4.5	25.25	1.5	25.25	61.5
MAGIC.147	27.75	33.75	6	14	2.5	43.325	143
MAGIC.148	23.5	30	6.5	7.25	3.25	25.15	47.5
MAGIC.149	24.5	29	4.5	11.25	5	33.425	157.75
MAGIC.150	27	31.75	4.75	14.25	4.75	27.925	100.75
MAGIC.151	28	32.25	4.25	15	5	32.375	235.75
MAGIC.153	30	35	5	17.75	3.25	19.925	136
MAGIC.156	22.25	27.5	5.25	8.25	5.25	31.75	90.25
MAGIC.157	23	28.5	5.5	10.25	6	24.475	165.75
MAGIC.158	25	32	7	14.75	2.75	33.875	99
MAGIC.159	27.75	32	4.25	16.75	1.75	28.625	170.5
MAGIC.160	29.75	35.5	5.75	18.5	1.25	28.975	140.5
MAGIC.161	24	30.25	6.25	12.75	2.25	38.1	109
MAGIC.162	23	25.5	2.5	8.5	1	15.825	109
MAGIC.163	32	39.25	7.25	25.75	1.75	38.025	184
MAGIC.164	30	34.3333	4.33333	16	3	38.1333	199.333
MAGIC.165	38.5	44	5.5	26.5	4	38.15	301.5
MAGIC.166	32.5	37.5	5	21	2	30.3	129.75
MAGIC.167	30.5	35.25	4.75	19.5	2.75	39.075	217.75
MAGIC.168	30	34.75	4.75	21.25	1.75	26.275	197
MAGIC.171	23	32.5	9.5	13.75	4	18.425	130.75
MAGIC.174	30	34.75	4.75	21	1	23.1	95.5
MAGIC.175	28.75	34.25	5.5	17.5	4	27.575	184.75
MAGIC.176	29.25	35.25	6	18	4.25	14.975	430.25
MAGIC.177	35.75	41.5	5.75	28.75	2.5	34.775	246.75
MAGIC.178	31	35.5	4.5	16.25	3	25.425	139
MAGIC.179	30.75	35.75	5	21.75	2	33.4	310
MAGIC.180	35	41	6	19.25	5.75	35.15	279.75
MAGIC.181	31	36.75	5.75	16.25	6	30.9	227.5
MAGIC.182	32.75	39.5	6.75	24.25	1	45.425	240.5
MAGIC.183	25	31	6	11.75	4.5	23.975	100.5
MAGIC.185	24	29.75	5.75	13.25	4.5	23.95	111.75
MAGIC.186	24	30.75	6.75	11.5	2.5	11.3	138
MAGIC.187	30.5	34.75	4.25	19	1.25	34.1	113
MAGIC.188	27.25	34	6.75	17.5	1.75	34.05	110
MAGIC.189	24	31	7	10.75	5.75	22.7	298.5
MAGIC.190	24.25	30.75	6.5	11.25	4.75	14.55	172.75
MAGIC.191	29	34	5	15.75	2.25	16.15	95.5
MAGIC.192	22.25	26	3.75	9.5	4.25	38.975	245.5
MAGIC.193	24	29.75	5.75	12.5	5.5	39.2	274.25
MAGIC.194	34	39	5	22	2	39.7	179.5
MAGIC.195	33	38	5	22.25	1.75	41.225	181
MAGIC.196	29.25	35.25	6	22	4.5	49.25	319.5
MAGIC.197	24.75	30.5	5.75	13.5	3.75	34.65	232
MAGIC.198	24	30.25	6.25	11.25	3.75	35.5	239.5
MAGIC.199	30.75	36.5	5.75	30	1.75	25.075	123.75
MAGIC.200	20.25	25.25	5	9	2	40.75	227.75
MAGIC.201	30.25	36.5	6.25	17.5	1.25	26	191.75
MAGIC.203	27.75	33.75	6	17	1.75	44	168.75
MAGIC.205	30.5	36.5	6	18.75	4.75	50.95	292.75
MAGIC.206	29	33.5	4.5	16.75	1.25	28.075	135.5
MAGIC.207	25.5	30.75	5.25	12.75	NA	NA	NA
MAGIC.209	32	37.75	5.75	18.5	2	35.125	72.25
MAGIC.210	27.75	34.5	6.75	16.5	1.5	36.175	111.25
MAGIC.213	24	30.5	6.5	11.25	NA	NA	NA
MAGIC.214	47	54	7	36.5	1.25	43.35	122.75
MAGIC.215	25.5	32	6.5	13.5	NA	NA	NA
MAGIC.218	27.5	33	5.5	15	NA	NA	NA
MAGIC.219	25.5	30.75	5.25	13	NA	NA	NA
MAGIC.220	41	53	12	34.25	1	41.1	121.5
MAGIC.221	23.75	28.75	5	11	4.25	30.55	224.25
MAGIC.222	34	38.75	4.75	21.75	4.5	20.45	110.75
MAGIC.223	28	34	6	16.5	5.5	37.275	195.825
MAGIC.224	36	41	5	26	3.25	41.55	349.25
MAGIC.225	24	29.5	5.5	13	2	30.25	185.5
MAGIC.226	23.5	28.75	5.25	10	4.75	31.8	217
MAGIC.227	27.75	35.75	8	16	4	30.45	109.75
MAGIC.228	43	49	6	36.25	2	26.675	174
MAGIC.229	30.75	34.5	3.75	19.75	3.25	26.8	112.25
MAGIC.230	27.75	33.25	5.5	15.75	1.5	22.7	174.25
MAGIC.231	29.75	34.5	4.75	20.5	1.5	23.275	98.25
MAGIC.232	31.75	38.25	6.5	23.5	1.25	26.925	96.75
MAGIC.233	29.5	35.25	5.75	18.25	3.25	26.275	106.25
MAGIC.234	20.75	25.25	4.5	7.75	1.5	38.65	234.75
MAGIC.236	28.5	34.5	6	15	4.5	43.775	237.75
MAGIC.237	29.75	35	5.25	17.5	4.75	27.1	98.25
MAGIC.239	31.75	39	7.25	16.5	6	42.1	215.5
MAGIC.240	28	33	5	15.5	3.75	5.075	46
MAGIC.241	29	35.5	6.5	19.75	5.5	37.225	137
MAGIC.242	45.6667	51	5.33333	32.6667	4.33333	32.7667	259.333
MAGIC.243	31	37.5	6.5	25.25	3.75	46.7	258
MAGIC.245	45.75	51.5	5.75	35.75	1	30.95	101.5
MAGIC.247	28	34.5	6.5	13.5	5.5	31.175	237.5
MAGIC.248	46.25	53.75	7.5	31.25	2.5	42.95	222.75
MAGIC.250	27	31.3333	4.33333	12.3333	6	34.6667	238
MAGIC.251	41.75	48.25	6.5	28.75	1	39.225	217.75
MAGIC.253	23.5	29	5.5	11.25	1.75	35.65	205.5
MAGIC.254	21.5	28	6.5	9.25	1.25	38.125	210
MAGIC.255	29.75	35.75	6	16	1.5	33.475	132.75
MAGIC.256	27	32.25	5.25	15.25	5	51.9	431.75
MAGIC.261	28.75	35	6.25	16.75	2.75	40.725	221.75
MAGIC.262	30.75	34.75	4	17.25	2	34.4	190.75
MAGIC.264	25.25	31.5	6.25	12	4.5	32.35	122
MAGIC.265	27.75	33.25	5.5	13.75	3.5	36.025	113.5
MAGIC.266	23	30.5	7.5	11	2.25	33.55	185.5
MAGIC.271	29	35.75	6.75	12.5	2.75	30.85	101
MAGIC.278	24.5	32.5	8	11.5	4.5	36.475	112.5
MAGIC.280	29	34.75	5.75	16.25	3.5	36.6	248.75
MAGIC.282	37	45	8	27	2.5	37.75	335
MAGIC.283	44	47.6667	3.66667	29	1.25	18.5	87.75
MAGIC.284	38	49	11	37	1	30.55	123
MAGIC.285	28.75	33	4.25	14.75	3.75	27.725	101
MAGIC.286	35	39.25	4.25	32.25	1	29.45	114.75
MAGIC.287	40.25	46.5	6.25	28	1	36.1	146.25
MAGIC.289	30.5	35.25	4.75	17.25	5	9.9	98
MAGIC.290	42	47	5	29.5	1	20.3	237.5
MAGIC.291	25	31	6	12.5	4.5	27.475	204.25
MAGIC.292	28.5	33.5	5	12	3.5	39.725	233
MAGIC.293	23	27.5	4.5	8.75	3.5	39.55	173.5
MAGIC.294	33	37.75	4.75	18.75	3.5	44.1	197
MAGIC.295	35.75	42.75	7	27	5	30.425	223.25
MAGIC.296	29.5	34	4.5	14.5	5.25	32.55	418
MAGIC.297	29.25	35	5.75	16.75	1	44.175	200
MAGIC.298	23	30.5	7.5	8.75	1.25	40.45	185.25
MAGIC.299	23	29.5	6.5	9	1.25	41.525	172
MAGIC.300	30.5	36.25	5.75	22.75	2.5	43.1	321
MAGIC.301	24.5	30.25	5.75	12.25	3	28.575	301.25
MAGIC.302	19.5	25.75	6.25	5.5	2	20.6	184.75
MAGIC.303	22.5	28.5	6	8.5	2	22.575	243.25
MAGIC.304	25.75	30.75	5	10.5	1.75	23.775	169
MAGIC.305	31	37.5	6.5	16	5.5	27.9	491.25
MAGIC.307	22.75	28.5	5.75	9.75	4.75	31.825	314.75
MAGIC.308	20	25.25	5.25	8.25	3.25	11.775	126
MAGIC.310	27.5	34.25	6.75	13.75	3.25	34.3	445.25
MAGIC.311	26	31.75	5.75	13.75	2.5	25.4	196.5
MAGIC.312	21.75	28.25	6.5	13	3	25.1	283.75
MAGIC.313	26.25	31	4.75	15.75	2.75	26.45	202.5
MAGIC.314	33.25	38	4.75	16.75	1.5	44.3	429.75
MAGIC.315	26.25	33.5	7.25	11.5	3	33.275	266.5
MAGIC.316	30.25	35.5	5.25	16.5	5.25	31.675	410
MAGIC.317	30	36.75	6.75	14.5	3.5	29.7	306.75
MAGIC.318	19.5	25	5.5	6	2.5	17.125	161
MAGIC.319	26.25	32.25	6	13.75	3.75	33.05	320.5
MAGIC.320	26.75	33	6.25	14.75	2	31.525	351
MAGIC.321	41.25	47	5.75	22.75	5.75	33.3	324.75
MAGIC.322	24.75	31.25	6.5	14.5	5.25	35.625	374
MAGIC.323	26.5	31.5	5	10.25	5.5	25.075	480.75
MAGIC.324	26.25	33.25	7	14.25	3.75	32.375	260.5
MAGIC.325	22	27	5	9.75	3	26.75	214.75
MAGIC.326	25.5	32.5	7	10.75	3.75	29.1	312.75
MAGIC.327	30	34.75	4.75	13	2	27.5	216
MAGIC.328	38	44	6	16.75	4.25	29.425	276.75
MAGIC.329	19	25	6	7.25	3.25	29.25	228.75
MAGIC.330	23.75	28	4.25	11	3	35.6	238.25
MAGIC.331	25.5	31.5	6	11.5	5	30.375	277.75
MAGIC.332	25.75	31	5.25	14.25	4	31.6	295.5
MAGIC.333	26.25	30.5	4.25	13.5	3.25	27.65	284
MAGIC.334	27.25	32.5	5.25	14.75	2.25	25.775	274.5
MAGIC.336	25.25	31.25	6	14	5	32.525	405.5
MAGIC.337	22	26.5	4.5	8.25	4.25	27.425	438.75
MAGIC.338	26.75	32.5	5.75	18.25	4	30.275	354
MAGIC.339	23.5	28.75	5.25	11	4	27.625	338
MAGIC.340	21.25	26	4.75	8.5	2.5	24.925	220
MAGIC.342	23.25	29.25	6	10.75	6	27.575	254.25
MAGIC.344	31.25	38	6.75	18	2.5	32.85	258.75
MAGIC.345	32.75	38.75	6	15.5	3.25	34.475	312.25
MAGIC.346	24.5	29.75	5.25	9.75	2.75	12	153
MAGIC.347	26	32	6	14	4	28.5	424
MAGIC.348	22.25	27.25	5	8	3	25.85	226.25
MAGIC.353	41.25	47	5.75	20.5	2.5	38	399.75
MAGIC.354	26.25	32	5.75	15.5	2.25	27.8	230.25
MAGIC.355	33.5	39.25	5.75	15.75	4.5	32.7	286
MAGIC.358	24	31	7	13	3.5	34.325	383.5
MAGIC.360	19.75	25.25	5.5	7	2.25	24.25	171
MAGIC.361	32.5	37	4.5	14.25	2	29.95	195.5
MAGIC.362	33.25	38.25	5	18.5	4.25	33.6	398.75
MAGIC.363	24.75	29.5	4.75	13	2.5	27.3	289
MAGIC.364	24.75	32	7.25	13	4.25	34.15	356
MAGIC.365	24.25	30.25	6	13	2	26.875	225
MAGIC.366	37.25	45.5	8.25	17	4	32.175	280.75
MAGIC.367	21.5	26.25	4.75	8.75	2.25	29.65	278.75
MAGIC.368	28	33.5	5.5	13.5	2.75	25.475	273.25
MAGIC.369	28	35.25	7.25	18.25	1.75	27.075	267.5
MAGIC.370	32.5	38.25	5.75	17.5	3	29.125	185.25
MAGIC.371	27.25	34.75	7.5	14.5	3	35.05	268.25
MAGIC.372	24	29	5	10.75	3.25	30.975	219.25
MAGIC.373	30.5	35.5	5	20	4.5	25.925	444.25
MAGIC.375	25.5	31	5.5	12.75	2.25	26.775	294.75
MAGIC.376	22.25	27.75	5.5	10.25	4	25.925	235
MAGIC.377	27	33	6	13.75	3	34.25	282
MAGIC.378	26.75	33.5	6.75	12.5	1.75	23.35	174.25
MAGIC.379	23.75	27.75	4	11	3.5	24.45	361.75
MAGIC.380	25.75	32.5	6.75	15	3.75	27.775	367
MAGIC.381	32.75	37.25	4.5	20.25	5	28.325	315.75
MAGIC.382	41.75	50.25	8.5	27.75	3.25	39.65	354.75
MAGIC.385	30.5	36.75	6.25	16.75	4.25	32.625	269.5
MAGIC.388	36.75	44.25	7.5	20.5	3.25	34.725	271.5
MAGIC.389	21	26.5	5.5	10.75	4.5	78.15	262
MAGIC.390	24.5	32.25	7.75	14	5	27.45	489.25
MAGIC.391	44	52.25	8.25	27.5	2.5	37.825	342
MAGIC.392	25.5	32.25	6.75	18	6.5	27.75	350.25
MAGIC.393	22.5	28.75	6.25	10	2.25	32.625	229.5
MAGIC.395	27	32	5	13.75	4.25	26.375	319
MAGIC.396	25.25	30.5	5.25	11.5	4.25	28.65	549
MAGIC.397	38.75	38	-0.75	22	6.75	32.9	397.75
MAGIC.398	40	44.5	4.5	24	2.75	26.575	317.5
MAGIC.400	23.5	29.75	6.25	12.5	3.5	31.075	273.25
MAGIC.401	25.25	32.5	7.25	16.5	2.75	38.925	358.25
MAGIC.402	41	46.5	5.5	25	1	43.6	142.25
MAGIC.403	28	34.25	6.25	15.5	3.5	28	373.25
MAGIC.413	24.5	31	6.5	12.25	1.75	35.5	340.5
MAGIC.414	22.25	28	5.75	10.5	2.75	37.825	495.5
MAGIC.415	25.5	29.75	4.25	11.75	4.25	29.5	301.5
MAGIC.416	21	27	6	10.5	3	32.7	223.75
MAGIC.418	21.75	27	5.25	12	4.25	25.05	246.25
MAGIC.419	41.25	49.5	8.25	24.25	5.25	22.05	296
MAGIC.420	26.25	31	4.75	14.25	4.75	34.625	273.25
MAGIC.421	23.75	30.75	7	11	5.75	28.5	247.75
MAGIC.423	23.25	31	7.75	11.5	7.5	28.525	682.75
MAGIC.424	25.25	31.75	6.5	14	4.5	37.45	349.5
MAGIC.425	23	30.75	7.75	11	4	27.875	474.25
MAGIC.426	19.5	25.5	6	8	2	30.6	343.25
MAGIC.429	29	35.5	6.5	15.25	3.75	28.025	275.25
MAGIC.430	20	26.75	6.75	8.75	2.5	25.4	200.25
MAGIC.431	43.25	49.25	6	22.5	5	28.075	350.5
MAGIC.432	41.5	47	5.5	18.5	1	36.35	126.75
MAGIC.433	23	31.5	8.5	12	2.25	32	310.75
MAGIC.434	38.25	45	6.75	21	1	61.725	121.25
MAGIC.435	39.25	45	5.75	21.5	1.25	42.1	195
MAGIC.436	29	35.5	6.5	14	3.5	25.025	273.25
MAGIC.437	22.75	28.75	6	12.75	4.75	35.05	241
MAGIC.438	22.75	29.5	6.75	12	4	31.875	243
MAGIC.440	30.5	38.25	7.75	17	1	41.25	285.5
MAGIC.441	25.25	31.25	6	12.25	4	29.825	243.5
MAGIC.442	35.5	42.25	6.75	21.5	2.5	40.625	249.75
MAGIC.443	37.5	43	5.5	32.5	2.25	42.225	303.5
MAGIC.446	21.75	25.75	4	8	2	32.9	161
MAGIC.447	21	26	5	8	3	28.95	178.25
MAGIC.448	20	26	6	9.25	5	31.1	228
MAGIC.449	23.75	32.5	8.75	14.75	3	40.5	281
MAGIC.450	23.75	30.5	6.75	12.5	3.75	38.875	287.5
MAGIC.451	28.75	37	8.25	15.5	4.25	34.6	246
MAGIC.452	27.25	33.25	6	15.75	1	26.625	130
MAGIC.453	24.75	30	5.25	12.25	2	34.975	223.25
MAGIC.454	24.5	29	4.5	10.5	3.5	12.1	99.5
MAGIC.455	38.75	45.75	7	30.25	1	38.25	205
MAGIC.456	33	41	8	16	2.25	36.2	342.75
MAGIC.457	31.25	39	7.75	17.5	2.5	34.45	297
MAGIC.458	24.5	30.25	5.75	14.75	5	37.1	340.25
MAGIC.460	26	33	7	15.5	4	42.95	462
MAGIC.461	24	31.25	7.25	12.25	4.25	36.2	282.5
MAGIC.462	20.75	27.25	6.5	8.75	4	24.825	216.5
MAGIC.464	24.75	31.5	6.75	13.25	2.75	32.65	202
MAGIC.466	35	42.5	7.5	17.25	3	50.125	216
MAGIC.467	30.25	37	6.75	17.75	3.25	41.7	414.75
MAGIC.468	21.5	27.75	6.25	9.5	4.5	33.525	281.25
MAGIC.469	33.25	40.25	7	20.5	4	39.3	389.75
MAGIC.473	21.75	28.75	7	9.75	4.5	35.975	286
MAGIC.474	30.5	37	6.5	20	3	47.3	418.5
MAGIC.475	31.5	35.75	4.25	16.5	5	37.35	392
MAGIC.476	23.75	30.25	6.5	13.25	3	34	247.25
MAGIC.478	22.75	31.25	8.5	12	3.75	29.575	217.5
MAGIC.479	42.5	48	5.5	32.5	1	44.1	289.75
MAGIC.480	28	34	6	15.5	2.25	15.1	165.25
MAGIC.481	22.5	29.5	7	13	4.75	31.325	222.5
MAGIC.482	24.5	32.5	8	14.75	1	42.7	376.75
MAGIC.483	25.5	30	4.5	15.5	4.75	13.1	201.25
MAGIC.484	20	26.25	6.25	8.25	6	34.3	320
MAGIC.485	17.25	22.75	5.5	8.25	4.5	24.075	230.5
MAGIC.487	24.5	32	7.5	15.25	4.5	33.45	254.25
MAGIC.490	28.5	34.5	6	14.75	1	31.875	205
MAGIC.491	28.75	35	6.25	14	3.25	31.5	167.5
MAGIC.492	26	34	8	14	2.75	31.75	206.25
MAGIC.493	32.5	39.5	7	14.75	4.75	28.7	185.75
MAGIC.494	28.25	35.5	7.25	17.25	3	46.25	370.25
MAGIC.495	19	25	6	7.75	4.5	30.65	250
MAGIC.496	27	34.25	7.25	11.5	3	21.525	83.75
MAGIC.498	25.75	34.5	8.75	14.5	1	24.2	105.75
MAGIC.499	24.25	30.25	6	13	4.25	33.975	263.25
MAGIC.501	25.75	33.25	7.5	20.5	4.25	41.3	301
MAGIC.502	27	35	8	16	2.25	36.9	286
MAGIC.503	41.5	47.75	6.25	30.75	1	41.375	459
MAGIC.504	28.5	35.5	7	15	3.5	32.6	242.25
MAGIC.505	20.5	26	5.5	10.25	3.75	29.85	217.25
MAGIC.506	27.25	34.5	7.25	19.25	3.75	35.225	269.75
MAGIC.507	31.5	38.75	7.25	16	4.75	29.95	198
MAGIC.508	25.5	31.75	6.25	14.75	2.75	42.825	289.25
MAGIC.509	30	36.25	6.25	19.5	3.75	48.95	536
MAGIC.510	22	28.25	6.25	12.25	4	44.75	220
MAGIC.511	33	37.5	4.5	20	4.75	46.7	281.75
MAGIC.513	21.25	28.75	7.5	8.5	3.5	36.125	251
MAGIC.514	34.5	39.25	4.75	16.25	1.5	55.675	463.5
MAGIC.515	23	28.5	5.5	11.5	4	39.45	357
MAGIC.516	24	29.5	5.5	11.5	3.75	38	365
MAGIC.517	25.5	30.75	5.25	14.75	3.75	36.55	229.5
MAGIC.518	25.75	31	5.25	15	4	35.95	263.25
MAGIC.519	26	34	8	15.25	1.75	32.55	243
MAGIC.520	21	27	6	11.75	4.5	15.125	186.75
MAGIC.521	24.25	30.25	6	15.75	4.75	29.275	217.25
MAGIC.523	21.25	26.5	5.25	11	6	13.375	168.25
MAGIC.524	23.25	30.25	7	12	4	39.55	298.25
MAGIC.525	21.75	27	5.25	12	7	27.675	394.75
MAGIC.526	23.75	29.75	6	10.75	1	29.275	231.75
MAGIC.527	27	32	5	16.75	2.25	29.725	240.75
