# Supplementary material for: The genetic control of leaf and petal allometric variations in Arabidopsis thaliana
Source: BMC Plant Biol. 2020 Dec 7;20:547. doi: 10.1186/s12870-020-02758-w (PMC7720488; doi:10.1186/s12870-020-02758-w)
Supplement: Supplementary file 3 — Additional file 3: Table S2. Significant QTL detected for the leaf and petal allometry models. [file 12870_2020_2758_MOESM3_ESM.xlsx]

## Sheet: Sheet1
Table S2. Significant QTL detected for the leaf and petal allometry models
QTL	Phenotype	Chr	Peak.SNP	Peak.bp	logP	Genomewide.pvalue	95% CI
							Island.from.bp	Island.to.bp
LF4_1.1	Leaf4.PC1	1	MASC02946	26503880	3.56	0.045	26450728	26681976
LF4_1.2	Leaf4.PC1	1	MN1_26993261	26989580	3.58	0.042	26791569	27287508
LF4_1.3	Leaf4.PC1	3	MN3_22370904	22359929	3.69	0.033	22130440	22832531
LF4_1.4	Leaf4.PC1	3	GAr3_1381	23289364	3.67	0.035	23043144	23291586
LF4_2.1	Leaf4.PC2	2	MN2_11691452	11684374	3.25	0.082	11588032	11684374
LF7_1.1	Leaf7.PC1	3	RAX3_419	18428879	3.19	0.096	18368833	18428879
LF7_1.2	Leaf7.PC1	3	MASC03176	18501211	4.21	0.01	18499270	18501466
LF7_1.3	Leaf7.PC1	3	MN3_19831791	19820813	3.25	0.086	19805326	19864963
LF7_1.4	Leaf7.PC1	3	MASC07178	19913837	3.23	0.09	19899736	19913837
LF7_1.5	Leaf7.PC1	3	MN3_20028297	20017319	3.49	0.046	20017016	20126888
LF7_1.6	Leaf7.PC1	3	NMSNP3_22617260	22606285	3.78	0.026	22130440	22667957
LF7_2.1	Leaf7.PC2	2	MASC05920	11199743	5.6	< 0.01	10559592	12428271
LF7_3.1	Leaf7.PC3	1	FRL2_2232	11412672	3.71	0.028	11159852	12093566
LF7_3.2	Leaf7.PC3	1	MN1_13541819	13540607	4.35	0.007	12208016	15525445
LF7_3.3	Leaf7.PC3	2	MASC02930	16858519	3.3	0.07	16677088	16901273
LF7_3.4	Leaf7.PC3	2	MN2_17304379	17297301	3.3	0.073	17044344	17297301
PE_1.1	Petal.PC1	1	BUD1_34	6315849	3.12	0.099	6230796	6315849
PE_1.2	Petal.PC1	1	MASC06784	16871886	3.42	0.05	16251782	17474215
PE_1.3	Petal.PC1	4	MN4_48812OK	48813	3.91	0.018	48813	541323
PE_2.1	Petal.PC2	1	MN1_23474588	23470918	3.47	0.065	23266966	23470918
PE_2.2	Petal.PC2	1	MASC03447	24037255	3.57	0.054	23889673	24037255
PE_2.3	Petal.PC2	1	NMSNP1_24526295	24522632	3.63	0.052	24333548	24691010
PE_2.4	Petal.PC2	2	MN2_1149628	1149631	3.41	0.073	1125048	1149631
PE_2.5	Petal.PC2	2	ER_472	11208540	7.04	< 0.01	6647145	13289704
PE_2.6	Petal.PC2	3	MN3_19077245	19066266	3.31	0.085	18969684	19066266
PE_2.7	Petal.PC2	3	MASC01006	19805326	3.51	0.062	19714576	19899736
PE_2.8	Petal.PC2	5	MN5_1399718	1399713	5.26	0.004	658144	3695669
PE_2.9	Petal.PC2	5	MN5_4428863	4428858	3.46	0.065	4344022	4827093
Each row refers to one QTL. SNP is the identity of the left-hand SNP in the marker interval at the QTL peak; logP is -log10 (ANOVA P-value) at the QTL peak; chr is the chromosome and the 95% confidence interval (CI) for the QTL based on simulations are given in the Island region.
