# Supplementary material for: The genetic control of leaf and petal allometric variations in Arabidopsis thaliana
Source: BMC Plant Biol. 2020 Dec 7;20:547. doi: 10.1186/s12870-020-02758-w (PMC7720488; doi:10.1186/s12870-020-02758-w)
Supplement: Supplementary file 6 — Additional file 6: Table S5. Significant QTL detected for the leaf and petal allometry covariation. [file 12870_2020_2758_MOESM6_ESM.xlsx]

## Sheet: Sheet1
Table S5. Significant QTL detected for the leaf and petal allometry covariation
QTL	Phenotype	Chr	Peak.SNP	Peak.bp	logP	Genomewide.pvalue	95% CI
							Island.from.bp	Island.to.bp
LF4PE_1.1	Leaf4-Petal.PC1	3	MN3_22370904	22359929	4.01512	0.022	21916588	22684734
LF4PE_1.2	Leaf4-Petal.PC1	3	MN3_22843506	22832531	3.13731	0.098	22776659	22832531
LF4PE_1.3	Leaf4-Petal.PC1	3	MN3_23099266	23088290	3.18973	0.092	23043144	23088290
LF4PE_2.1	Leaf4-Petal.PC2	2	NMSNP2_7150490	7143408	3.7631	0.041	6824261	7143408
LF4PE_3.1	Leaf4-Petal.PC3	2	MN2_11691452	11684374	3.70317	0.037	11540795	12289830
LF4PE_3.2	Leaf4-Petal.PC3	3	ARGOS_479	22130440	3.33123	0.089	21978491	22130440
LF4PE_4.1	Leaf4-Petal.PC4	2	MN2_1149628	1149631	3.44275	0.059	1125048	1737586
LF4PE_4.2	Leaf4-Petal.PC4	2	MN2_2270500	2270503	3.25528	0.091	2026928	2270503
LF4PE_4.3	Leaf4-Petal.PC4	2	MASC07357	6154830	3.31225	0.081	6025716	6154830
LF4PE_4.4	Leaf4-Petal.PC4	2	MASC02995	8970375	5.41866	< 0.01	6647145	9900343
LF4PE_4.5	Leaf4-Petal.PC4	4	MASC02548	10613944	3.26623	0.09	10482077	10613944
LF4PE_4.6	Leaf4-Petal.PC4	5	MN5_1399718	1399713	5.20898	0.002	658144	4010648
LF7PE_3.1	Leaf7-Petal.PC3	2	FDP_2020	7724076	3.23945	0.098	7722958	7724076
LF7PE_3.2	Leaf7-Petal.PC3	2	MASC05920	11199743	11.6157	< 0.01	8742966	15558433
LF7PE_4.1	Leaf7-Petal.PC4	2	NMSNP2_7150490	7143408	3.64537	0.027	6025716	7544501
LF7PE_4.2	Leaf7-Petal.PC4	2	MN2_8041868	8034786	3.22068	0.079	7722958	8139482
LF7PE_4.3	Leaf7-Petal.PC4	2	MASC05584	9136962	3.5836	0.031	8456508	9249141
LF7PE_4.4	Leaf7-Petal.PC4	5	MN5_2296406	2296406	4.77099	0.001	1041157	3227634
LF7PE_4.5	Leaf7-Petal.PC4	5	MN5_3289426	3289425	3.20533	0.079	3284122	3289425
LF7PE_4.6	Leaf7-Petal.PC4	5	MN5_4344025	4344022	3.18505	0.082	4318362	4344022
Each row refers to one QTL. SNP is the identity of the left-hand SNP in the marker interval at the QTL peak; logP is -log10 (ANOVA P-value) at the QTL peak; chr is the chromosome and the 95% confidence interval (CI) for the QTL based on simulations are given in the Island region.
