# Supplementary material for: The genetic control of leaf and petal allometric variations in Arabidopsis thaliana
Source: BMC Plant Biol. 2020 Dec 7;20:547. doi: 10.1186/s12870-020-02758-w (PMC7720488; doi:10.1186/s12870-020-02758-w)
Supplement: Supplementary file 7 — Additional file 7: Table S6. The estimated value for each of the 19 parental alleles at each detected QTL for leaf and petal allometry covariation. [file 12870_2020_2758_MOESM7_ESM.xlsx]

## Sheet: Sheet1
Table S6. The estimated value for each of the 19 parental alleles at each detected QTL for leaf and petal allometry covariation
				Parental accession
Phenotype	QTL	chr	bp	Bur-0	Can-0	Col-0	Ct-1	Edi-0	Hi-0	Kn-0	Ler-0	Mt-0	No-0	Oy-0	Po-0	Rsch-4	Sf-2	Tsu-0	Wil-2	Ws-2	Wu-0	Zu-0
Leaf4-Petal.PC1	LF4PE_1.1	chr3	22359929	0.162804	0.82978	-0.0478861	0.286148	0.444784	-0.0724576	0.54317	0.538526	-0.239592	-0.149005	-0.158857	-0.111522	0.0111196	0.0612696	0.380956	0.439619	0.239371	-0.366229	0.359111
Leaf4-Petal.PC1	LF4PE_1.2	chr3	22832531	0.248677	0.852951	-0.0101217	0.274444	0.486875	-0.107091	0.523305	0.280721	-0.185631	-0.163513	-0.121246	-0.131783	0.00504802	-0.00483254	0.340763	0.48599	0.244913	-0.318775	0.400297
Leaf4-Petal.PC1	LF4PE_1.3	chr3	23088290	0.234219	0.966607	-0.00864535	0.232591	0.351305	-0.120663	0.548472	0.239446	-0.177609	-0.166198	-0.113263	-0.100184	0.0176012	0.0258121	0.33562	0.483569	0.228283	-0.229808	0.454438
Leaf4-Petal.PC2	LF4PE_2.1	chr2	7143408	NA	NA	NA	NA	NA	-0.198751	NA	NA	NA	NA	NA	NA	NA	NA	NA	NA	NA	NA	NA
Leaf4-Petal.PC3	LF4PE_3.1	chr2	11684374	0.0500289	-0.460676	-0.023194	-0.179701	0.819832	0.129779	0.225723	-1.02763	-0.0126086	0.303882	-0.00744052	-0.0400047	0.37147	-0.340973	-0.358531	0.165296	0.259844	0.218723	0.288371
Leaf4-Petal.PC3	LF4PE_3.2	chr3	22130440	-0.0333558	-0.0612674	-0.386471	0.147091	0.651255	-0.411544	0.123908	0.222617	-0.21778	-0.117751	-0.180989	-0.214982	0.157273	0.513903	-0.718061	-0.178597	0.62832	0.735524	-0.124745
Leaf4-Petal.PC4	LF4PE_4.1	chr2	1149631	0.29488	-0.058213	-0.190853	0.369803	-0.269715	0.0471952	-0.140601	0.196011	0.0600709	-0.203725	0.163907	-0.112844	-0.0314168	-0.000794799	0.0750482	0.171333	-0.254204	0.0574611	0.162617
Leaf4-Petal.PC4	LF4PE_4.2	chr2	2270503	NA	-0.113402	NA	NA	NA	NA	NA	NA	NA	NA	NA	NA	NA	NA	NA	NA	NA	NA	NA
Leaf4-Petal.PC4	LF4PE_4.3	chr2	6154830	NA	NA	NA	NA	NA	NA	NA	NA	NA	NA	NA	NA	NA	0.236299	NA	NA	NA	NA	NA
Leaf4-Petal.PC4	LF4PE_4.4	chr2	8970375	NA	NA	NA	NA	NA	0.0887988	NA	NA	NA	NA	NA	NA	NA	NA	NA	NA	NA	NA	NA
Leaf4-Petal.PC4	LF4PE_4.5	chr4	10613944	0.407779	-0.424105	-0.605147	0.176457	0.0760972	0.165914	-0.56378	-0.338507	0.207783	0.0862736	0.102658	0.113845	0.251088	0.559904	0.330573	0.0315885	0.380212	0.332581	-0.536858
Leaf4-Petal.PC4	LF4PE_4.6	chr5	1399713	NA	NA	NA	NA	NA	NA	NA	NA	NA	NA	NA	-0.309784	NA	NA	NA	NA	NA	NA	NA
Leaf7-Petal.PC3	LF7PE_3.1	chr2	7724076	NA	NA	NA	NA	NA	0.158682	NA	NA	NA	NA	NA	NA	NA	NA	NA	NA	NA	NA	NA
Leaf7-Petal.PC3	LF7PE_3.2	chr2	11199743	0.460968	-0.64081	-0.164957	-0.085822	0.523427	0.0868952	-0.11169	-1.5862	-0.146054	0.587513	0.110739	0.0475393	0.0641015	-0.277905	-0.116265	0.273933	0.380696	0.371006	0.331206
Leaf7-Petal.PC4	LF7PE_4.1	chr2	7143408	NA	NA	NA	NA	NA	-0.0580403	NA	NA	NA	NA	NA	NA	NA	NA	NA	NA	NA	NA	NA
Leaf7-Petal.PC4	LF7PE_4.2	chr2	8034786	NA	NA	NA	NA	NA	-0.0102286	NA	NA	NA	NA	NA	NA	NA	NA	NA	NA	NA	NA	NA
Leaf7-Petal.PC4	LF7PE_4.3	chr2	9136962	NA	NA	NA	NA	NA	0.0708787	NA	NA	NA	NA	NA	NA	NA	NA	NA	NA	NA	NA	NA
Leaf7-Petal.PC4	LF7PE_4.4	chr5	2296406	NA	NA	NA	NA	NA	NA	NA	NA	NA	NA	NA	0.219588	NA	NA	NA	NA	NA	NA	NA
Leaf7-Petal.PC4	LF7PE_4.5	chr5	3289425	NA	NA	NA	NA	NA	NA	NA	NA	NA	NA	NA	1.3446	NA	NA	NA	NA	NA	NA	NA
Leaf7-Petal.PC4	LF7PE_4.6	chr5	4344022	0.402358	1.04216	0.36652	0.361214	0.98827	-0.222122	0.472724	-0.247848	0.166415	-0.359684	-0.00901747	0.071475	-0.173497	0.602655	0.107046	-0.221776	-0.522612	0.28153	-0.294134
Alleles having the largest effect in increasing and decreasing the trait are underlined and in boldface type, respectively.
