# Supplementary material for: The genetic control of leaf and petal allometric variations in Arabidopsis thaliana
Source: BMC Plant Biol. 2020 Dec 7;20:547. doi: 10.1186/s12870-020-02758-w (PMC7720488; doi:10.1186/s12870-020-02758-w)
Supplement: Supplementary file 8 — Additional file 8: Table S7. The candidate genes account for leaf and petal allometry covariation. [file 12870_2020_2758_MOESM8_ESM.xlsx]

## Sheet: Sheet1
Table S7. The candidate genes account for leaf and petal allometry covariation
Phenotype	QTL	Peak.SNP	Allele effects	Mutated genes	Name	Amino acids variation unique to accession	Description
Leaf4-Petal.PC1	LF4PE_1.1	MN3_22370904	Maximum in Can-0, Minimum in Wu-0	AT3G59780		Can-0: A(103)-T	AT3G59780 - rhodanese/Cell cycle control phosphatase-like protein
				AT3G59900	ARGOS	Can-0: S(116)-del	ARGOS - ARGOS protein; Promotes cell proliferation-dependent organ growth. Takes part in the AXR1-dependent auxin signaling pathway that requires ANT during organogenesis [a.k.a. F24G16.170, At3g59900, ABQ85115.1, AT3G59900]
				AT3G60570	EXPB5	Wu-0: S(201)-N	EXPB5 - Expansin B5; May cause loosening and extension of plant cell walls by disrupting non-covalent bonding between cellulose microfibrils and matrix glucans. No enzymatic activity has been found (By similarity) [a.k.a. At3g60570, T8B10_230, ATHEXP BETA 1.3, AT3G60570]
				AT3G60630	LOM2	Can-0: G(114)-C	SCL22 - HAIRY MERISTEM 2; Probable transcription factor involved in plant development [a.k.a. HAM2, T4C21.40, At3g60630, AT3G60630]
				AT3G61035		Can-0: N(323)-stop	AT3G61035 - Cytochrome P450 superfamily protein
Leaf4-Petal.PC3	LF4PE_3.1	MN2_11691452	Maximum in Edi-0, Minimum in Ler-0	AT2G27110	FRS3	Ler-0: M(140)-L	FRS3 - FAR1-related protein; Putative transcription activator involved in regulating light control of development [a.k.a. T20P8.16, At2g27110, NM_128269.3, AT2G27110]
				AT2G27210	BSL3	Ler-0: A(43)-T	BSL3 - BRI1 suppressor 1 (BSU1)-like 3; Phosphatase involved in elongation process, probably by acting as a regulator of brassinolide signaling [a.k.a. T22O13.2, At2g27210, EG520698, AT2G27210]
				AT2G27380	F12K2.4	Ler-0: T(111)-S	F12K2.4 - Extensin proline-rich 1; May have a specific role in modifying the cell-wall structure, specifically during seed germination, thus facilitating radicle protrusion [a.k.a. EPR1, F10A12, At2g27380, AT2G27380]
	LF4PE_3.2	ARGOS_479	Maximum in Wu-0, Minimum in Tsu-0	AT3G59900	ARGOS	Tsu-0: N(120)-I	ARGOS - ARGOS protein; Promotes cell proliferation-dependent organ growth. Takes part in the AXR1-dependent auxin signaling pathway that requires ANT during organogenesis [a.k.a. F24G16.170, At3g59900, AL138647, AT3G59900]
Leaf4-Petal.PC4	LF4PE_4.4	MASC02995	Hi-0	AT2G22490	CYCD2;1	Hi-0: I(33)-N	CYCD2;1 - Cyclin D2;1; Acts on the G1 phase of the cell cycle to control cell division rate in both shoot and root meristems. The complex formed with CDKA-1 phosphorylates plant retinoblastoma protein [a.k.a. F14M13.11, At2g22490, CYCD2-1, AT2G22490]
	LF4PE_4.6	MN5_1399718	Po-0	AT5G04560	DME	Po-0: 4 amino acid deletion after M(1)	DME - DEMETER; Transcriptional activator involved in gene imprinting. Catalyzes the release of 5-methylcytosine (5-meC) from DNA by a glycosylase/lyase mechanism. Allows the expression of the maternal copy of the imprinted MEA gene before fertilization, possibly by antagonizing or suppressing DNA methylation on target promoter. Probably acts by nicking the MEA promoter. Required for stable reprod…
				AT5G06720	PRX53	Po-0: A(34)-V	PA2 - Peroxidase 2; Removal of H(2)O(2), oxidation of toxic reductants, biosynthesis and degradation of lignin, suberization, auxin catabolism, response to environmental stresses such as wounding, pathogen attack and oxidative stress. These functions might be dependent on each isozyme/isoform in each plant tissue [a.k.a. MPH15.8, At5g06720, PER53, AT5G06720]
				AT5G06905	CYP712A2	Po-0: 7 amino acid insertion after M(1)	CYP712A2 - Member of CYP712A [a.k.a. At5g06905, Q9FL55_ARATH, AT5G06905-TAIR-G, AT5G06905]
Leaf7-Petal.PC3	LF7PE_3.2	MASC05920	Maximum in No-0, Minimum in Ler-0	AT2G20290	XIG	Ler-0: P(350)-Q	XIG - Myosin-like protein XIG; Myosin heavy chain that is required for the cell cycle- regulated transport of various organelles and proteins for their segregation. Functions by binding with its tail domain to receptor proteins on organelles and exerting force with its N-terminal motor domain against actin filaments, thereby transporting its cargo along polarized actin cables (By similarity) [a.k…
				AT2G20430	RIC6	Ler-0: F(64)-L, K(117)-I	RIC6 - ROP-interactive CRIB motif-containing protein 6; Functions as downstream effector of Rho-related GTP binding proteins of the "Rho of Plants" (ROPs) family. Participates in the propagation of ROP GTPase signals in specific cellular responses. Is involved in pollen tube growth regulation through its interaction with ARAC11/ROP1 [a.k.a. T13C7.2, At2g20430, A0MEN4_ARATH, AT2G20430]
				AT2G20740		Ler-0: A(48)-P	AT2G20740 - Tetraspanin family protein; May be involved in the regulation of cell differentiation
				AT2G21890	CAD3	No-0: E(213)-K	CAD3 - Cinnamyl alcohol dehydrogenase 3; Involved in lignin biosynthesis. Catalyzes the final step specific for the production of lignin monomers. Catalyzes the NADPH-dependent reduction of coniferaldehyde, 5- hydroxyconiferaldehyde, sinapaldehyde, 4-coumaraldehyde and caffeyl aldehyde to their respective alcohols [a.k.a. LCAD-F, CAD8, F7D8.21, At2g21890, AT2G21890, ...]
				AT2G22410	SLO1	Ler-0: K(64)-N, R(666)-K	SLO1 - SLOW GROWTH 1 [a.k.a. At2g22410, PCMP-E28, F14M13.19, AT2G22410]
				AT2G22470	AGP2	Ler-0: G(122)-R	AGP2 - Arabinogalactan protein 2; Proteoglycan that seems to be implicated in diverse developmental roles such as differentiation, cell-cell recognition, embryogenesis and programmed cell death [a.k.a. At2g22470, F14M13.13, ATAGP2, AT2G22470]
				AT2G22475	GEM	Ler-0: P(15)-T	GEM - GL2-EXPRESSION MODULATOR; Involved in the spatial control of cell division, patterning and differentiation of Arabidopsis root epidermal cells. Could be part of a complex that negatively modulates GLABRA2 and CAPRICE expression via the maintenance of a repressor histone H3 epigenetics status of the GL2 and CPC promoters [a.k.a. At2g22475, F14M13.2, EL112303, AT2G22475]
				AT2G22540	SVP	No-0: A(215)-V	SVP - MADS-box protein SVP; Transcription repressor that inhibit floral transition in the autonomous flowering pathway, independent of photoperiod and temperature. Acts in a dosage-dependent manner. Together with AGL24 and AP1, controls the identity of the floral meristem and regulates expression of class B, C and E genes [a.k.a. At2g22540, F14M13.6, AGL22, AT2G22540]
				AT2G22840		No-0:Q(67)-L	At2g22840 - Growth-regulating factor 1; Transcription activator that plays a role in the regulation of cell expansion in leaf and cotyledons tissues. Component of a network formed by miR396, the GRFs and their interacting factors (GIFs) acting in the regulation of meristem function, at least partially through the control of cell proliferation. microRNA396-GRF1/GRF3 regulatory module acts as a dev…
				AT2G22900		Ler-0: R(109)-H	AT2G22900 - Putative glycosyltransferase 7; Probable glycosyltransferase that may be involved in the biosynthesis of xyloglucan
				AT2G22942		Ler-0: S(31)-G, T(85)-V, S(86)-G,V(102)-C, N(103)-S, 20 amino acid deletion after S(86)	AT2G22942 - Growth factors
				AT2G23460	XLG1	Ler-0: C(45)-R	XLG1 - Extra-large G-protein 1; Guanine nucleotide-binding proteins (G proteins) are involved as modulators or transducers in various transmembrane signaling systems (By similarity). Binds GTP with specificity. Plays a role in the root morphogenesis by regulation of the cell proliferation [a.k.a. At2g23460, XLG, F26B6.11, AT2G23460]
				AT2G24180	CYP71B6	Ler-0: E(353)-D	CYP71B6 - Cytochrome P450 71B6 [a.k.a. F27D4.9, At2g24180, CF651906, AT2G24180]
				AT2G25000	WRKY60	Ler-0: R(232)-K	WRKY60 - WRKY DNA-binding protein 60; Transcription factor. Interacts specifically with the W box (5'-(T)TGAC[CT]-3'), a frequently occurring elicitor- responsive cis-acting element (By similarity) [a.k.a. F27C12.8, At2g25000, ATWRKY60, AT2G25000]
				AT2G25160	CYP82F1	Ler-0: S(136)-F	Member of CYP82F
				AT2G25300		No-0: A(247)-S	AT2G25300 - Galactosyltransferase family protein; Possesses hydroxyproline O-galactosyltransferase activity. Transfers galactose from UDP-galactose to hydroxyproline residues in the arabinogalactan proteins (AGPs). Is specific for AGPs containing non-contiguous peptidyl hydroxyproline residues. The addition of galactose onto the peptidyl hydroxyproline residues in AGP core proteins represents the…
				AT2G25540	CESA10	Ler-0: G(30)-D	CESA10 - Cellulose synthase; Probable catalytic subunit of cellulose synthase terminal complexes ('rosettes'), required for beta-1,4-glucan microfibril crystallization, a major mechanism of the cell wall formation [a.k.a. At2g25540, CESA13, F13B15.20, AT2G25540]
				AT2G25930	ELF3	No-0: R(248)-H, P(520)-S; 3 amino acid insertion after Q(550); Ler: T(644)-V, 8 amino acid insertion after Q(550)	ELF3 - EARLY FLOWERING 3; May be a transcription factor part of a circadian clock input pathway. Acts within a 'zeitnehmer' feedback loop and is involved in its own circadian regulation. Has no role in regulating circadian clock function in the dark. Part of a corepressor complex consisting of ELF4, ELF3, and LUX involved in the transcriptional regulation of APRR9. The activity of the protein may…
				AT2G26620		Ler-0: S(52)-T, M(154)-I, A(227)-V, S(328)-stop	AT2G26620 - Pectin lyase-like protein
				AT2G26330	TE1	Ler: I(750)-K	ERECTA; Receptor kinase that, together with ERL1 and ERL2, regulates aerial architecture, including inflorescence (e.g. shoot apical meristem-originating organ shape, elongation of the internode and pedicels, and adaxial-abaxial polarity), and stomatal patterning (e.g. density and clustering), probably by tuning cell division and expansion.
				AT2G26430	RCY1	Ler-0: I(141)-V	RCY1 - cyclin-L1-1; Cognate cyclin for CDKG1. Required for synapsis and male meiosis, and for the proper splicing of specific resistance (R) genes. Involved in regulation of DNA methylation and transcriptional silencing [a.k.a. CYCL1-1, T9J22.10, MOS12, At2g26430, AT2G26430, ...]
				AT2G27120	TIL2	No-0: K(129)-E, Y(165)-D, Q(1201)-K, G(1271)-D, Q(1294)-L; Ler: L(736)-F, E(1522)-V, G(1529)-R, S(1566)-C	TIL2 - TILTED 2; DNA polymerase II participates in chromosomal DNA replication (By similarity). Involved in the determination of cell fate during plant embryogenesis. Contributes to the flowering time repression [a.k.a. At2g27120, T20P8.17, POL2B, AT2G27120]
				AT2G27210	BSL3	Ler-0: A(43)-T	BSL3 - BRI1 suppressor 1 (BSU1)-like 3; Phosphatase involved in elongation process, probably by acting as a regulator of brassinolide signaling [a.k.a. T22O13.2, At2g27210, PUT-163a-Arabidopsis_thaliana-276405, AT2G27210]
				AT2G28350	ARF10	No-0: G(473)-S	ARF10 - Auxin response factor 10; Auxin response factors (ARFs) are transcriptional factors that binds specifically to the DNA sequence 5'-TGTCTC-3' found in the auxin-responsive promoter elements (AuxREs). Could act as transcriptional activator or repressor. Formation of heterodimers with Aux/IAA proteins may alter their ability to modulate early auxin response genes expression [a.k.a. At2g28350…
				AT2G28550	RAP2.7	Ler-0: A(80)-V	RAP2.7 - Related to AP2.7; Probably acts as a transcriptional activator. Binds to the GCC-box pathogenesis-related promoter element. May be involved in the regulation of gene expression by stress factors and by components of stress signal transduction pathways (By similarity). Regulates negatively the transition to flowering time and confers flowering time delay [a.k.a. At2g28550, T17D12.11, RAP2…
				AT2G28700	AGL46	No-0: P(213)-L	AGL46 - AGAMOUS-like 46 [a.k.a. At2g28700, Protein agamous-like 46, EG428526, AT2G28700]
				AT2G31082	CLE7	No-0: L(12)-X	CLE7 - CLAVATA3/ESR-RELATED 7; Extracellular signal peptide that regulates cell fate [a.k.a. At2g31082, CLE5, T16B12, AT2G31082]
				AT2G31160	LSH3	Ler-0: I(23)-T	LSH3 - Uncharacterized protein; Probable transcription regulator that acts as a developmental regulator by promoting cell growth in response to light (By similarity). Required for the maintenance of the shoot apical meristem and for the formation of lateral organs. Promotes petal formation and growth, but may suppress organ differentiation in the boundary region [a.k.a. OBO1, T16B12.3, At2g31160,…
				AT2G32100	OFP16	No-0: Y(148)-S	OFP16 - Ovate family protein 16; Transcriptional repressor that regulates multiple aspects of plant growth and development through the regulation of BEL1-LIKE (BLH) and KNOX TALE (KNAT) homoedomain transcription factors [a.k.a. At2g32100, F22D22.15, ATOFP16, AT2G32100]
				AT2G32710	KRP4	Ler-0: V(157)-I	KRP4 - Cyclin-dependent kinase inhibitor 4; Binds and inhibits CYCD2-1/CDKA-1 complex kinase activity. May target specifically CDKA-1 [a.k.a. F24L7.15, At2g32710, ICK7, AT2G32710]
				AT2G34650	PID	Ler-0: A(422)-G	PID - PINOID; Serine/threonine-protein kinase involved in the regulation of auxin signaling. Acts as a positive regulator of cellular auxin efflux and regulates organ development by enhancing polar auxin transport. Phosphorylates conserved serine residues in the PIN auxin efflux carriers. Phosphorylation of PIN proteins is required and sufficient for apical-basal PIN polarity that enables directi…
				AT2G36400		Ler-0: S(262)-N	At2g36400 - Growth-regulating factor 3; Transcription activator that plays a role in the regulation of cell expansion in leaf and cotyledons tissues. Component of a network formed by miR396, the GRFs and their interacting factors (GIFs) acting in the regulation of meristem function, at least partially through the control of cell proliferation. microRNA396-GRF1/GRF3 regulatory module acts as a dev…
				AT2G36700		No-0: T(102)-M	AT2G36700 - Putative pectinesterase 14; Acts in the modification of cell walls via demethylesterification of cell wall pectin
				AT2G37000		Ler-0: N(107)-S	AT2G37000 - Transcription factor TCP11
Leaf7-Petal.PC4	LF7PE_4.4	MN5_2296406	Po-0	AT5G04560	DME	Po-0: 4 amino acid deletion after M(1)	DME - DEMETER; Transcriptional activator involved in gene imprinting. Catalyzes the release of 5-methylcytosine (5-meC) from DNA by a glycosylase/lyase mechanism. Allows the expression of the maternal copy of the imprinted MEA gene before fertilization, possibly by antagonizing or suppressing DNA methylation on target promoter. Probably acts by nicking the MEA promoter. Required for stable reprod…
				AT5G06720	PA2	Po-0: A(34)-V	PA2 - Peroxidase 2; Removal of H(2)O(2), oxidation of toxic reductants, biosynthesis and degradation of lignin, suberization, auxin catabolism, response to environmental stresses such as wounding, pathogen attack and oxidative stress. These functions might be dependent on each isozyme/isoform in each plant tissue [a.k.a. MPH15.8, At5g06720, PER53, AT5G06720]
				AT5G06905	CYP712A2	Po-0: 7 amino acid insertion after M(1)	CYP712A2 - Member of CYP712A [a.k.a. At5g06905, ath:AT5G06905, F4K599, AT5G06905]
