# Supplementary material for: The genetic control of leaf and petal allometric variations in Arabidopsis thaliana
Source: BMC Plant Biol. 2020 Dec 7;20:547. doi: 10.1186/s12870-020-02758-w (PMC7720488; doi:10.1186/s12870-020-02758-w)
Supplement: Supplementary file 9 — Additional file 9: Table S8. The significant QTL detected for life-history traits in MAGIC lines. [file 12870_2020_2758_MOESM9_ESM.xlsx]

## Sheet: Sheet1
Table S8. The significant QTL detected for life history traits in MAGIC lines
QTL	Phenotype	Chr	peak.SNP	peak.bp	logP	Genomewide.pvalue	95% CI
							island.from.bp	island.to.bp
BN.1	Branch Number	4	MN4_1613365	1613368	3.17581	0.088	1585202	1613368
BN.2	Branch Number	4	MN4_2241604	2241602	3.14352	0.094	2133051	2241602
BN.3	Branch Number	5	MN5_107584	107585	3.52048	0.044	107585	209254
BN.4	Branch Number	5	MASC01586	5433915	3.84021	0.029	4897413	5996219
BN.5	Branch Number	5	MASC02568	6415440	3.30592	0.072	6222280	6453526
BN.6	Branch Number	5	MN5_7004457	7004455	3.53009	0.043	6523118	7315346
BN.7	Branch Number	5	RAX1_313	7697388	3.34515	0.065	7367489	7697388
DB.1	Days To Bolting	1	MN1_23893336	23889673	4.53203	0.015	22350442	24331718
DB.2	Days To Bolting	1	NMSNP1_24526295	24522632	3.5345	0.071	24464751	24522632
DB.3	Days To Bolting	1	MN1_25375953	25372288	3.43162	0.089	25027501	25372288
DB.4	Days To Bolting	4	FRI_2343	270862	9.25662	0	48813	8482332
DB.5	Days To Bolting	4	NMSNP4_8876711	8876713	3.4452	0.089	8789187	8876713
DB.6	Days To Bolting	5	MN5_4179168	4179165	3.39523	0.098	4148590	4179165
DB.7	Days To Bolting	5	MN5_7004457	7004455	6.90799	< 0.01	4243042	8001188
DF.1	Days To Flower	1	MN1_23474588	23470918	4.78289	0.011	22286566	24333548
DF.2	Days To Flower	1	NMSNP1_24526295	24522632	3.68713	0.058	24464751	24522632
DF.3	Days To Flower	1	MN1_25375953	25372288	3.39254	0.097	25027501	25372288
DF.4	Days To Flower	2	MN2_10900221	10893143	3.4567	0.085	10559592	10893143
DF.5	Days To Flower	2	MAX1_26	11142609	3.63176	0.063	10933252	11142985
DF.6	Days To Flower	2	MASC09221	11424765	3.63004	0.063	11199743	11557526
DF.7	Days To Flower	4	MASC04123	301329	9.17274	< 0.01	48813	8177688
DF.8	Days To Flower	5	MN5_7004457	7004455	7.2025	0.001	3491424	8001188
RN.1	Rosette Leaf Number	1	MN1_17151137	17148697	4.2563	0.012	16128552	18228436
RN.2	Rosette Leaf Number	1	MN1_18633081	18629407	3.30528	0.098	18629238	18629407
RN.3	Rosette Leaf Number	1	MN1_19506032	19502363	3.28103	0.1	19434966	19502363
RN.4	Rosette Leaf Number	1	MN1_19782301	19778790	3.35661	0.095	19515673	19778790
RN.5	Rosette Leaf Number	1	MN1_23077276	23073609	5.94745	< 0.01	21904938	25509896
RN.6	Rosette Leaf Number	1	PERL0234167	25737786	3.35323	0.096	25735094	25737786
RN.7	Rosette Leaf Number	3	RGL2_3396	819034	3.38602	0.089	691065	819034
RN.8	Rosette Leaf Number	3	RGL2_2115	820298	3.45191	0.082	819454	965025
RN.9	Rosette Leaf Number	4	MN4_241821	241821	6.73133	< 0.01	48813	1243079
RN.10	Rosette Leaf Number	5	MN5_6523351	6523349	10.6456	< 0.01	1041157	9481360
SH.1	Stem Height	2	ER_472	11208540	13.4946	< 0.01	8792595	12612808
Each row refers to one QTL. SNP is the identity of the left-hand SNP in the marker interval at the QTL peak; logP is -log10 (ANOVA P-value) at the QTL peak; chr is the chromosome and the 95% confidence interval (CI) for the QTL based on simulations are given in the Island region.
