# Supplementary material for: The genetic control of leaf and petal allometric variations in Arabidopsis thaliana
Source: BMC Plant Biol. 2020 Dec 7;20:547. doi: 10.1186/s12870-020-02758-w (PMC7720488; doi:10.1186/s12870-020-02758-w)
Supplement: Supplementary file 10 — Additional file 10: Table S9. The estimated value for each of the 19 parental alleles at each detected QTL for life-history traits. [file 12870_2020_2758_MOESM10_ESM.xlsx]

## Sheet: Sheet1
Table S9. The estimated value for each of the 19 parental alleles at each detected QTL for life-history traits
				Parental accession
Phenotype	QTL	chr	bp	Bur-0	Can-0	Col-0	Ct-1	Edi-0	Hi-0	Kn-0	Ler-0	Mt-0	No-0	Oy-0	Po-0	Rsch-4	Sf-2	Tsu-0	Wil-2	Ws-2	Wu-0	Zu-0
Branch Number	BN.1	4	1613368	2.64433	2.98167	3.52386	3.76644	2.92875	3.29134	3.38464	3.86834	3.49415	3.79487	3.91567	3.29894	3.6721	2.8445	3.72001	3.24124	3.40362	3.033	2.82541
	BN.2	4	2241602	2.48217	2.88154	3.55186	3.73384	2.90331	3.30082	3.40928	3.87248	3.45137	3.8048	3.88546	3.40884	3.65581	2.73366	3.76772	3.26646	3.51868	2.99409	2.78236
	BN.3	5	107585	2.75558	3.26955	3.55762	3.06469	3.64696	3.46117	3.67787	3.96703	3.54604	3.79042	3.32446	3.29643	3.14365	3.30096	3.11425	3.86309	3.09831	3.34237	3.29771
	BN.4	5	5433915	2.37787	3.1824	3.48993	3.11744	3.40233	3.60456	3.54365	3.88689	3.78699	3.90826	3.40874	2.92966	3.40696	2.02203	3.28651	4.34346	3.53029	3.1212	2.9522
	BN.5	5	6415440	2.37678	3.1544	3.49931	3.254	3.28306	3.72937	3.39704	3.98216	3.70046	3.78221	3.15973	3.34509	3.51701	2.3194	3.31726	4.36784	3.42874	3.06614	3.04165
	BN.6	5	7004455	2.77743	3.58228	3.45006	3.38058	3.05722	3.57669	3.40718	3.84904	3.6767	3.75847	3.18231	3.36467	3.35503	2.47157	3.11457	4.25417	3.55218	2.93277	3.0702
	BN.7	5	7697388	2.91211	3.82672	3.24234	3.40224	2.95421	3.56606	3.41303	3.77822	3.63964	3.85837	3.15983	3.41564	3.37646	2.1765	2.93824	4.31271	3.45066	3.00412	3.02227
Days To Bolting	DB.1	1	23889673	NA	NA	NA	NA	NA	NA	NA	NA	NA	NA	NA	28.5386	NA	NA	NA	NA	NA	NA	NA
	DB.2	1	24522632	33.2168	27.3588	28.0681	32.1074	30.4154	28.2593	28.0624	27.1796	31.7484	30.2455	27.9402	27.9924	28.0359	27.0117	32.8238	28.3422	29.5761	27.5886	28.5634
	DB.3	1	25372288	NA	NA	NA	NA	NA	NA	NA	NA	NA	NA	NA	NA	NA	NA	NA	NA	NA	NA	NA
	DB.4	4	270862	33.6732	35.1021	27.813	27.7008	29.9412	28.0559	33.421	26.6499	28.5229	29.1128	27.3542	27.1536	28.7947	36.1418	29.6807	28.7112	28.4339	28.1846	38.1849
	DB.5	4	8876713	30.4478	32.2945	28.2237	27.3404	27.4278	28.5709	30.3982	27.0491	29.5099	29.3554	28.6327	28.9876	28.7117	29.4487	32.314	27.414	27.563	28.5973	34.7576
	DB.6	5	4179165	30.7992	33.4208	30.3383	28.9055	31.7786	26.4682	28.1844	26.9821	27.475	26.0275	30.4115	31.9449	30.5261	31.336	30.8331	26.6195	28.5315	30.5521	32.0548
	DB.7	5	7004455	30.043	31.4	29.3977	29.6937	32.1078	27.3054	28.9703	26.2913	27.3678	26.0268	30.5413	30.8197	31.2187	33.8754	30.7559	26.7928	27.9584	30.1284	30.4971
Days To Flower	DF.1	1	23470918	40.2831	33.9019	33.5232	37.6939	35.9583	35.0493	33.5331	33.4644	38.5451	36.0456	33.5345	34.472	34.3235	33.3179	37.373	34.1019	35.2197	33.9628	34.648
	DF.2	1	24522632	39.3868	33.231	33.7296	38.314	36.3649	34.5044	33.6874	33.2783	38.087	36.3242	33.9237	34.1918	34.0257	32.7646	39.0123	33.9961	35.3248	33.6466	34.3801
	DF.3	1	25372288	NA	NA	NA	NA	NA	NA	NA	NA	NA	NA	NA	NA	NA	NA	NA	NA	NA	NA	NA
	DF.4	2	10893143	43.2315	35.9171	36.5318	33.3335	32.9821	31.2609	33.857	34.1328	35.911	35.344	35.3985	36.0094	34.7541	36.3889	35.88	35.8868	32.9563	34.5231	34.6253
	DF.5	2	11142609	44.0228	36.0835	36.7521	33.1798	32.9627	31.1668	33.7755	33.9674	36.084	35.5094	35.3833	35.5953	34.761	36.117	36.0377	35.7363	32.9463	34.5572	34.8376
	DF.6	2	11424765	44.0861	36.0543	37.6709	33.5543	32.9198	31.5447	33.8444	33.5603	35.6115	35.3756	35.5415	36.0084	34.6825	35.1494	36.0107	35.6207	33.0179	34.4706	34.7351
	DF.7	4	301329	39.5697	39.3374	33.8085	33.5025	36.5727	34.1357	38.7744	32.5667	34.6619	35.0517	33.2201	33.466	34.5043	41.9605	35.2465	34.7931	35.4154	34.2401	43.1163
	DF.8	5	7004455	36.1719	37.6568	35.7112	35.3957	37.3041	33.0045	35.1799	32.3943	33.7124	31.509	36.8301	36.9307	37.2881	39.8487	36.7801	32.5466	33.7306	36.2971	36.4797
RosetteLeaf Number	RN.1	1	17148697	16.3987	13.5407	14.0038	17.699	18.4062	14.7668	16.8069	13.9907	18.9425	15.7564	13.7519	15.4901	17.2183	12.6651	17.4704	14.262	13.9733	16.3372	17.5741
	RN.2	1	18629407	16.0421	14.9972	14.6908	17.2533	17.5186	15.1	16.6486	14.1038	18.4379	16.4555	13.362	15.5542	16.4766	13.7175	17.7646	14.9105	14.5238	15.7005	17.3328
	RN.3	1	19502363	NA	NA	NA	NA	NA	NA	NA	NA	NA	NA	NA	15.358	NA	NA	NA	NA	NA	NA	NA
	RN.4	1	19778790	NA	NA	NA	NA	NA	NA	NA	NA	NA	NA	NA	13.7797	NA	NA	NA	NA	NA	NA	NA
	RN.5	1	23073609	18.955	15.2013	13.7236	18.0059	17.5203	15.3277	14.5355	14.4788	20.0211	18.0028	14.0842	15.3229	15.7452	13.8367	17.9842	13.4042	13.6148	14.8641	16.9059
	RN.6	1	25737786	NA	NA	NA	NA	NA	NA	NA	NA	NA	NA	NA	15.5221	NA	NA	NA	NA	NA	NA	NA
	RN.7	3	819034	17.1372	19.5419	15.4965	15.5855	20.0439	15.5132	17.5383	13.5452	15.9266	12.6379	15.1796	15.8972	15.5204	16.4806	13.9149	14.3011	14.5666	14.853	18.1959
	RN.8	3	820298	17.1696	19.9639	15.4919	15.5878	19.8912	15.5895	17.4083	13.5285	16.1535	12.5905	14.9868	15.5169	15.719	16.502	14.3394	14.4905	14.5137	14.7507	18.2003
	RN.9	4	241821	21.158	22.3416	14.6666	14.7153	18.502	15.0181	16.4852	14.0044	14.7314	14.5292	14.2243	15.5238	15.5172	21.8587	16.4677	14.6018	17.642	14.7469	20.5089
	RN.10	5	6523349	21.0257	20.3265	14.4984	16.1238	19.8815	13.3578	14.3797	12.4081	13.9582	12.6865	17.2638	18.4171	16.9287	20.8186	17.3505	13.4954	15.5257	17.1745	17.4012
Stem Height	SH.1	2	11208540	36.1528	34.1052	36.492	34.295	33.919	32.7767	32.8233	18.7533	33.2439	35.3725	34.8988	36.3978	34.22	35.321	35.1603	34.5546	35.613	35.111	31.606
Alleles having the largest effect in increasing and decreasing the trait are underlined and in boldface type, respectively.
